# Supplementary material for: Methylome-wide association studies and epigenetic biomarker development for 133 mass spectrometry-assessed circulating proteins in 14,671 Generation Scotland participants
Source: Genome Biol. 2025 Dec 8;26:417. doi: 10.1186/s13059-025-03892-0 (PMC12683789; doi:10.1186/s13059-025-03892-0)
Supplement: Supplementary file 1 — Supplementary Material 1. [file 13059_2025_3892_MOESM1_ESM.xlsx]

## Sheet: Description of Suppl. Tables
Table No.	Description
S1	OSCA Model 4 results summary
S2	Summary of OSCA linear EWAS by model
S3	BayesR Results (PIP > 0.95)
S4	Details of 505 overlapping associations between OSCA and GMRMomi
S5	StringDB search terms for 22 cg06072257 associated proteins
S6	Correlation of cg06072257 assocated proteins
S7	Details of replicated associations from SomaScan & MS EWAS
S8	EWAS catalogue: Traits associated with CpGs in GMRM results
S9	Number of CpGs with non-zero weights included in each protein EpiScore
S10	Correlation analysis of EpiScore and measured protein levels
S11	Correlation results for protein (EPICv1 and EPICv2 loci version) and measured protein level
S12	Summary of Cox proportional hazard model results
S13	Full Cox proportional hazard model results
S14	Proportional hazards assumption checks
S15	Summary of models failing proportional hazards assumption
S16	Cox proportional hazard models for nested models
S17	Log-likelihood ratios for compared nested models
S18	Protein annotations
S19	Demographics for EWAS of MS proteome
S20	Correlation matrix of methylation principal components and covariates (OSCA EWAS)
S21	Correlation matrix of methylation principal components and mass-spectrometry proteins (OSCA EWAS)
S22	Demographics for EpiScore Training Set
S23	Demographics for EpiScore Test Set
S24	Demographics for CoxPH models in Test Set
S25	ICD codes used for defining cardiovascular disease, diabetes and hypertension for Cox proportional hazard models

## Sheet: Table S1
Table S1: OSCA linear EWAS, results summary for model 4 for the uniquely mapped proteins (N = 133)
This table contains the number of significant CpG associations at PBonferroni < 2.71x10-10, and the inflation factor for each protein. Model 4 is the full model: Protein ~ CpG + age + sex + bmi + smoking pack years + 20 Methylation Principle Components
Protein UniProt	Number of significant CpG Associations	Lambda
P02748	2578	1.63932
P01023	1175	1.54364
P02775	1175	1.53722
P02750	675	1.39609
P01742	599	1.36899
P01008	526	1.37171
P20742	500	1.39954
P18428	485	1.30196
P02647	413	1.31259
P04004	350	1.31755
O43866	343	1.58394
P04003	325	1.45891
P08603	309	1.32014
P01834	303	1.26749
P01024	281	1.36683
P78563	224	1.27007
P06396	209	1.30078
P27169	201	1.24062
P00747	191	1.29611
P06312	163	1.20572
P14151	156	1.31619
O75636	153	1.25176
Q96PD5	152	1.17197
A0A075B7B8	151	1.19397
P04196	151	1.18528
A0A0C4DH35	144	1.20989
O75882	143	1.25638
P01042	121	1.31558
P02790	114	1.32649
Q99459	110	1.25399
P01714	108	1.19087
P00450	105	1.11903
P01019	104	1.21032
P04114	101	1.20474
P29622	101	1.16308
A0A0J9YX35	99	1.28178
P01619	94	1.18606
B1AHL2	93	1.26942
P01703	90	1.19791
A0A0C4DH34	89	1.14974
P02787	84	1.16591
A0A0C4DH38	82	1.202
P01700	82	1.16655
P02751	80	1.1465
P01031	79	1.25283
A0A087WSY6	78	1.17707
P05543	77	1.13505
P01780	74	1.23825
O14791	72	1.14889
P02763	69	1.23876
A0A0B4J1U7	68	1.22899
P00734	65	1.18171
A0A0C4DH36	62	1.2611
P43652	59	1.3378
P06727	56	1.14498
P51884	55	1.22502
P01602	54	1.22462
P02649	50	1.10128
P06310	50	1.20268
A0A075B6I0	48	1.10354
A0A0A0MS15	47	1.07676
P05546	47	1.15669
P02671	44	1.24089
P55056	42	1.15845
A0A075B6H7	38	1.14151
A0A0C4DH25	38	1.16553
P01701	37	1.16012
Q08380	37	1.10677
P07996	36	1.1751
P01766	35	1.1149
P02760	34	1.11991
P08185	34	1.31274
A0A0G2JMB2	32	1.20883
P36955	32	1.14371
P02747	29	1.13594
A0A075B6H9	27	1.20339
A0A0B4J1V0	27	1.14171
A0A0G2JRQ6	24	1.15635
A0A0J9YY99	24	1.07211
P07360	24	1.06269
P00748	22	1.02883
P04275	20	1.13299
A0M8Q6	19	1.08379
P01709	19	1.17541
P35858	19	1.19852
P00742	18	1.11133
P20851	17	1.33122
P22792	16	1.07736
O95445	15	1.15901
P00740	15	1.16806
P02743	15	1.15624
P01009	14	1.00609
A0A0A0MT89	13	1.0917
P10643	13	1.16231
A0A075B6I1	12	1.10026
Q13790	12	1.1458
Q16610	12	1.04863
C9JB55	11	1.23647
P01344	11	1.20755
P15169	11	1.21914
A0A0C4DH29	10	1.04099
P02749	8	1.1736
P05160	8	1.03663
P25311	8	1.07901
A0A0A0MS14	6	1.05255
D6RF35	6	1.04249
P01718	6	1.11207
P01743	6	1.08458
P07357	6	1.02728
P08571	6	1.10669
P19652	6	1.04364
Q15848	6	1.07453
Q9BXR6	5	1.05818
P01705	4	1.03829
P04217	4	1.115
P02765	3	1.03711
P19827	3	1.18258
P80108	3	1.06829
P01706	2	1.07117
P01762	2	1.05242
P04430	2	1.23644
Q9Y5Y7	2	1.10628
A0A075B6J9	1	1.10476
A0A0B4J1V2	1	1.05026
P43251	1	1.06129
P02042	0	1.01172
P04180	0	1.03936
P04211	0	1.0978
P13671	0	1.04066
P23142	0	1.10039
P68871	0	0.948375
P69905	0	0.981119
Q14520	0	0.999023
Total	15855

## Sheet: Table S2
Table S2: Summary of OSCA linear EWAS results by model (N = 14,671)
Summary of results from EWASs of 133 proteins and 752,722 CpG Sites run using the OSCA linear approach, with a Bonferroni-corrected significance threshold of P < 2.71x10-10.
Using data pre-regressed for age, sex, kinship and batch, the models are as follows: Model 1 = Protein ~ CpG, Model 2 = Protein ~ Cpg + WBC, Model 3 = Protein ~ Model 2 + log(BMI) + log(smoking pack-years), Model 4 = Protein ~ Model 3 + 20 Methylation principal components
Model	N Proteins with sig. associations	Unique CpGs with associations	Total significant associations
Model 1 (Basic)	126	167459	931132
Model 2	125	38614	87565
Model 3	123	20839	34254
Model 4	125	7805	15855

## Sheet: Table S3
Table S3: Full, annotated results from Bayesian EWAS for 697 associations with Posterior Inclusion Probability (PIP) > 0.95
Results were generated through Bayesian penalised regression using GMRMomi, protein data were regressed for age, sex, log(BMI), log(smoking pack_years + 1), methylation data were regressed for age, sex and measurement batch
N = 14,671, N proteins = 133, N CpGs = 752,722, TSS = transcription start site of protein gene, PIP = Posterior Inclusion Probability
Protein UniProt	Effect Size	PIP	CpG	Probe chromosome	Probe chromosome position	Strand	Probe Gene	Relation to CpG Island	Probe chromosome length	Protein Gene	Gene start	Gene end	Protein chromosome	Protein chromosome length	Distance to TSS	Association type
A0A075B6H7	-0.0383292	0.9648	cg06072257	1	11434636	+		OpenSea	249250621	IGKV3-7	89278600	89277987	2	243199373	77843964	Trans
A0A075B6H7	0.044395	0.9832	cg00574958	11	68607622	+	CPT1A;CPT1A	N_Shore	135006516	IGKV3-7	89278600	89277987	2	243199373	20670978	Trans
A0A075B6H7	-0.0455312	0.9736	cg16411857	16	57023191	-	NLRC5	Island	90354753	IGKV3-7	89278600	89277987	2	243199373	32255409	Trans
A0A075B6H7	0.0760859	1	cg23530333	2	89054046	-		OpenSea	243199373	IGKV3-7	89278600	89277987	2	243199373	224554	Cis
A0A075B6H7	0.0537544	0.9992	cg11294950	6	32443819	-		OpenSea	171115067	IGKV3-7	89278600	89277987	2	243199373	56834781	Trans
A0A075B6H7	-0.0513337	0.9904	cg23302214	9	139565026	+	EGFL7;EGFL7;MIR126;EGFL7;EGFL7;EGFL7	Island	141213431	IGKV3-7	89278600	89277987	2	243199373	-50286426	Trans
A0A075B6H9	-0.0930311	1	cg23530333	2	89054046	-		OpenSea	243199373	IGLV4-69	22385332	22385870	22	51304566	-66668714	Trans
A0A075B6H9	-0.0845957	1	cg15756156	22	23245724	-		OpenSea	51304566	IGLV4-69	22385332	22385870	22	51304566	-860392	Cis
A0A075B6H9	-0.0745217	1	cg18049445	22	23245790	-		OpenSea	51304566	IGLV4-69	22385332	22385870	22	51304566	-860458	Cis
A0A075B6H9	0.0442452	0.9896	cg25561430	22	23256385	-		OpenSea	51304566	IGLV4-69	22385332	22385870	22	51304566	-871053	Cis
A0A075B6I0	-0.0457883	1	cg06072257	1	11434636	+		OpenSea	249250621	IGLV8-61	22453110	22453622	22	51304566	11018474	Trans
A0A075B6I0	0.0528846	1	cg23428922	12	56040601	-		S_Shore	133851895	IGLV8-61	22453110	22453622	22	51304566	-33587491	Trans
A0A075B6I0	-0.0786028	1	cg23530333	2	89054046	-		OpenSea	243199373	IGLV8-61	22453110	22453622	22	51304566	-66600936	Trans
A0A075B6I0	-0.0956868	1	cg15756156	22	23245724	-		OpenSea	51304566	IGLV8-61	22453110	22453622	22	51304566	-792614	Cis
A0A075B6I0	-0.0492082	0.9992	cg08363783	22	23226495	-		OpenSea	51304566	IGLV8-61	22453110	22453622	22	51304566	-773385	Cis
A0A075B6I0	-0.0866128	1	cg15487187	22	22555410	-		OpenSea	51304566	IGLV8-61	22453110	22453622	22	51304566	-102300	Cis
A0A075B6I0	-0.0882104	1	cg18049445	22	23245790	-		OpenSea	51304566	IGLV8-61	22453110	22453622	22	51304566	-792680	Cis
A0A075B6I0	0.0389142	0.9792	cg13276615	22	23260278	-		OpenSea	51304566	IGLV8-61	22453110	22453622	22	51304566	-807168	Cis
A0A075B6I0	0.0500773	0.9928	cg25551571	22	22454759	-		OpenSea	51304566	IGLV8-61	22453110	22453622	22	51304566	-1649	Cis
A0A075B6I0	-0.107773	1	cg16677162	22	22465502	-		N_Shelf	51304566	IGLV8-61	22453110	22453622	22	51304566	-12392	Cis
A0A075B6I1	-0.0522684	0.9928	cg12218308	22	22526183	+		OpenSea	51304566	IGLV4-60	22516592	22517074	22	51304566	-9591	Cis
A0A075B6I1	-0.11169	1	cg16544388	22	22519402	+		OpenSea	51304566	IGLV4-60	22516592	22517074	22	51304566	-2810	Cis
A0A075B6I1	0.06793	1	cg26784165	22	22555928	+		OpenSea	51304566	IGLV4-60	22516592	22517074	22	51304566	-39336	Cis
A0A075B6J9	-0.0563969	1	cg23530333	2	89054046	-		OpenSea	243199373	IGLV2-18	23077095	23077584	22	51304566	-65976951	Trans
A0A075B6J9	-0.0407437	0.9672	cg23484980	22	23100742	+		OpenSea	51304566	IGLV2-18	23077095	23077584	22	51304566	-23647	Cis
A0A075B7B8	-0.0470222	0.9936	cg06072257	1	11434636	+		OpenSea	249250621	IGHV3OR16-12	33605231	33605684	16	90354753	22170595	Trans
A0A075B7B8	0.0467399	0.9824	cg00574958	11	68607622	+	CPT1A;CPT1A	N_Shore	135006516	IGHV3OR16-12	33605231	33605684	16	90354753	-35002391	Trans
A0A075B7B8	-0.0451084	0.9728	cg09100244	14	106115655	+		OpenSea	107349540	IGHV3OR16-12	33605231	33605684	16	90354753	-72510424	Trans
A0A075B7B8	0.0386669	0.9768	cg18887142	20	47835750	+	DDX27	N_Shore	63025520	IGHV3OR16-12	33605231	33605684	16	90354753	-14230519	Trans
A0A075B7B8	-0.0347292	0.9672	cg12352984	21	46687249	+	POFUT2;POFUT2;POFUT2	S_Shore	48129895	IGHV3OR16-12	33605231	33605684	16	90354753	-13082018	Trans
A0A075B7B8	0.0615469	0.9976	cg05086879	22	39861490	-	MGAT3	OpenSea	51304566	IGHV3OR16-12	33605231	33605684	16	90354753	-6256259	Trans
A0A075B7B8	-0.0639634	1	cg23302214	9	139565026	+	EGFL7;EGFL7;MIR126;EGFL7;EGFL7;EGFL7	Island	141213431	IGHV3OR16-12	33605231	33605684	16	90354753	-105959795	Trans
A0A087WSY6	0.0350982	0.98	cg05991442	17	73636184	-	RECQL5;LOC643008;LOC643008	OpenSea	81195210	IGKV3D-15	90153696	90154258	2	243199373	16517512	Trans
A0A087WSY6	0.0521887	1	cg23530333	2	89054046	-		OpenSea	243199373	IGKV3D-15	90153696	90154258	2	243199373	1099650	Trans
A0A087WSY6	-0.0505344	1	cg00492362	2	95788963	-	MRPS5	S_Shore	243199373	IGKV3D-15	90153696	90154258	2	243199373	-5635267	Trans
A0A087WSY6	0.128103	1	cg11404906	6	32551749	-	HLA-DRB1	N_Shore	171115067	IGKV3D-15	90153696	90154258	2	243199373	57601947	Trans
A0A087WSY6	-0.0753339	1	cg23302214	9	139565026	+	EGFL7;EGFL7;MIR126;EGFL7;EGFL7;EGFL7	Island	141213431	IGKV3D-15	90153696	90154258	2	243199373	-49411330	Trans
A0A0A0MS14	-0.0760131	1	cg19481727	14	107092283	-	MIR7641-2	OpenSea	107349540	IGHV1-45	106973828	106962931	14	107349540	-118455	Cis
A0A0A0MS14	-0.0478027	0.9656	cg00959259	3	122281975	+	PARP9;PARP9;DTX3L;PARP9;PARP9;PARP9;PARP9	N_Shore	198022430	IGHV1-45	106973828	106962931	14	107349540	-15308147	Trans
A0A0A0MS15	-0.0588044	0.9976	cg06049468	14	106780413	+		OpenSea	107349540	IGHV3-49	107023814	107012938	14	107349540	243401	Cis
A0A0A0MS15	-0.102703	1	cg01842774	14	106806179	-		OpenSea	107349540	IGHV3-49	107023814	107012938	14	107349540	217635	Cis
A0A0A0MS15	0.0608515	1	cg00837264	14	106860175	+		S_Shelf	107349540	IGHV3-49	107023814	107012938	14	107349540	163639	Cis
A0A0A0MS15	-0.0809591	1	cg13834398	14	106963846	+		OpenSea	107349540	IGHV3-49	107023814	107012938	14	107349540	59968	Cis
A0A0A0MS15	0.12077	1	cg24698924	14	106867532	+		OpenSea	107349540	IGHV3-49	107023814	107012938	14	107349540	156282	Cis
A0A0A0MS15	0.23014	1	cg17855743	14	107198782	-		OpenSea	107349540	IGHV3-49	107023814	107012938	14	107349540	-174968	Cis
A0A0A0MS15	0.169214	1	cg26705227	14	107007446	-		OpenSea	107349540	IGHV3-49	107023814	107012938	14	107349540	16368	Cis
A0A0A0MS15	0.0815821	1	cg19481727	14	107092283	-	MIR7641-2	OpenSea	107349540	IGHV3-49	107023814	107012938	14	107349540	-68469	Cis
A0A0A0MS15	0.0420623	1	cg22553361	14	106967863	+		OpenSea	107349540	IGHV3-49	107023814	107012938	14	107349540	55951	Cis
A0A0A0MS15	0.0665909	1	cg10160332	14	106931455	-		OpenSea	107349540	IGHV3-49	107023814	107012938	14	107349540	92359	Cis
A0A0A0MS15	-0.0832319	1	cg18196506	14	107281450	-		OpenSea	107349540	IGHV3-49	107023814	107012938	14	107349540	-257636	Cis
A0A0A0MS15	0.0567056	1	cg03697227	14	106574121	-		OpenSea	107349540	IGHV3-49	107023814	107012938	14	107349540	449693	Cis
A0A0A0MS15	-0.0429531	0.9984	cg12769200	14	107041858	-		OpenSea	107349540	IGHV3-49	107023814	107012938	14	107349540	-18044	Cis
A0A0A0MS15	0.0893511	1	cg03259205	14	106725864	+		OpenSea	107349540	IGHV3-49	107023814	107012938	14	107349540	297950	Cis
A0A0A0MS15	-0.0959164	1	cg14786713	22	45406130	+	PHF21B;PHF21B	Island	51304566	IGHV3-49	107023814	107012938	14	107349540	61617684	Trans
A0A0A0MT89	-0.058509	0.9992	cg20728490	10	98064175	-	DNTT;DNTT;DNTT;DNTT	OpenSea	135534747	IGKJ1	89161435	89161398	2	243199373	-8902740	Trans
A0A0A0MT89	0.0366197	0.9784	cg01815645	6	32548627	+	HLA-DRB1	N_Shelf	171115067	IGKJ1	89161435	89161398	2	243199373	56612808	Trans
A0A0B4J1U7	-0.0368651	0.9576	cg06072257	1	11434636	+		OpenSea	249250621	IGHV6-1	106406590	106405611	14	107349540	94971954	Trans
A0A0B4J1U7	-0.0780952	1	cg09100244	14	106115655	+		OpenSea	107349540	IGHV6-1	106406590	106405611	14	107349540	290935	Cis
A0A0B4J1U7	0.05467	0.992	cg25751474	14	106495923	-		OpenSea	107349540	IGHV6-1	106406590	106405611	14	107349540	-89333	Cis
A0A0B4J1U7	0.0999041	0.964	cg03224013	14	106382726	-	KIAA0125	OpenSea	107349540	IGHV6-1	106406590	106405611	14	107349540	23864	Cis
A0A0B4J1V0	-0.0410802	0.972	cg06072257	1	11434636	+		OpenSea	249250621	IGHV3-15	106620500	106610313	14	107349540	95185864	Trans
A0A0B4J1V0	0.0405069	0.9968	cg01017241	14	106598071	-		OpenSea	107349540	IGHV3-15	106620500	106610313	14	107349540	22429	Cis
A0A0B4J1V0	-0.081456	1	cg09100244	14	106115655	+		OpenSea	107349540	IGHV3-15	106620500	106610313	14	107349540	504845	Cis
A0A0B4J1V0	0.0467447	1	cg05110738	14	106614655	+		OpenSea	107349540	IGHV3-15	106620500	106610313	14	107349540	5845	Cis
A0A0B4J1V0	-0.0524696	0.9976	cg21526209	14	106692023	-		OpenSea	107349540	IGHV3-15	106620500	106610313	14	107349540	-71523	Cis
A0A0B4J1V0	0.0382053	0.9872	cg27135645	3	164056753	-		OpenSea	198022430	IGHV3-15	106620500	106610313	14	107349540	-57436253	Trans
A0A0B4J1V2	-0.0591698	0.9896	cg07839457	16	57023022	-	NLRC5	N_Shore	90354753	IGHV2-26	106768199	106757650	14	107349540	49745177	Trans
A0A0C4DH25	-0.0444786	0.9864	cg09100244	14	106115655	+		OpenSea	107349540	IGKV3D-20	90077680	90078311	2	243199373	-16037975	Trans
A0A0C4DH25	0.0610508	1	cg23530333	2	89054046	-		OpenSea	243199373	IGKV3D-20	90077680	90078311	2	243199373	1023634	Trans
A0A0C4DH25	-0.0391342	0.9816	cg24772525	2	172014861	-	TLK1;TLK1	N_Shore	243199373	IGKV3D-20	90077680	90078311	2	243199373	-81937181	Trans
A0A0C4DH25	0.0724591	0.996	cg11294950	6	32443819	-		OpenSea	171115067	IGKV3D-20	90077680	90078311	2	243199373	57633861	Trans
A0A0C4DH25	-0.0437211	0.9896	cg23302214	9	139565026	+	EGFL7;EGFL7;MIR126;EGFL7;EGFL7;EGFL7	Island	141213431	IGKV3D-20	90077680	90078311	2	243199373	-49487346	Trans
A0A0C4DH29	-0.11281	1	cg15982513	14	106441267	-		OpenSea	107349540	IGHV1-3	106471911	106471246	14	107349540	30644	Cis
A0A0C4DH29	0.131614	1	cg26355607	14	106468044	+		OpenSea	107349540	IGHV1-3	106471911	106471246	14	107349540	3867	Cis
A0A0C4DH29	0.0605339	1	cg03697227	14	106574121	-		OpenSea	107349540	IGHV1-3	106471911	106471246	14	107349540	-102210	Cis
A0A0C4DH34	-0.0369986	0.9864	cg04384208	1	161519396	-	FCGR3A;FCGR3A;FCGR3A;FCGR3A;FCGR3A	OpenSea	249250621	IGHV4-28	106791097	106780513	14	107349540	-54728299	Trans
A0A0C4DH34	0.142028	1	cg15982513	14	106441267	-		OpenSea	107349540	IGHV4-28	106791097	106780513	14	107349540	349830	Cis
A0A0C4DH34	0.162079	1	cg19481727	14	107092283	-	MIR7641-2	OpenSea	107349540	IGHV4-28	106791097	106780513	14	107349540	-301186	Cis
A0A0C4DH34	0.0487708	1	cg25738486	14	106733765	+		OpenSea	107349540	IGHV4-28	106791097	106780513	14	107349540	57332	Cis
A0A0C4DH34	-0.151277	1	cg26355607	14	106468044	+		OpenSea	107349540	IGHV4-28	106791097	106780513	14	107349540	323053	Cis
A0A0C4DH34	-0.0808995	1	cg10160332	14	106931455	-		OpenSea	107349540	IGHV4-28	106791097	106780513	14	107349540	-140358	Cis
A0A0C4DH34	-0.057304	1	cg10812777	14	106376439	-		OpenSea	107349540	IGHV4-28	106791097	106780513	14	107349540	414658	Cis
A0A0C4DH34	0.0610848	1	cg05543626	14	106370492	+		OpenSea	107349540	IGHV4-28	106791097	106780513	14	107349540	420605	Cis
A0A0C4DH34	0.0423886	0.9928	cg14506667	14	106410734	+		OpenSea	107349540	IGHV4-28	106791097	106780513	14	107349540	380363	Cis
A0A0C4DH34	-0.0392543	0.9896	cg25751474	14	106495923	-		OpenSea	107349540	IGHV4-28	106791097	106780513	14	107349540	295174	Cis
A0A0C4DH34	0.0519331	1	cg01921825	14	106743465	-		N_Shore	107349540	IGHV4-28	106791097	106780513	14	107349540	47632	Cis
A0A0C4DH34	-0.0492209	1	cg23902114	14	107283708	-		OpenSea	107349540	IGHV4-28	106791097	106780513	14	107349540	-492611	Cis
A0A0C4DH34	-0.0826503	1	cg07839457	16	57023022	-	NLRC5	N_Shore	90354753	IGHV4-28	106791097	106780513	14	107349540	49768075	Trans
A0A0C4DH34	-0.0724712	1	cg14786713	22	45406130	+	PHF21B;PHF21B	Island	51304566	IGHV4-28	106791097	106780513	14	107349540	61384967	Trans
A0A0C4DH34	-0.0432873	0.968	cg23302214	9	139565026	+	EGFL7;EGFL7;MIR126;EGFL7;EGFL7;EGFL7	Island	141213431	IGHV4-28	106791097	106780513	14	107349540	-32773929	Trans
A0A0C4DH35	-0.0356965	0.9792	cg01842774	14	106806179	-		OpenSea	107349540	IGHV3-35	106856195	106845323	14	107349540	50016	Cis
A0A0C4DH35	0.0516847	0.9696	cg18686153	14	106933960	-		N_Shelf	107349540	IGHV3-35	106856195	106845323	14	107349540	-77765	Cis
A0A0C4DH35	0.0898906	1	cg24698924	14	106867532	+		OpenSea	107349540	IGHV3-35	106856195	106845323	14	107349540	-11337	Cis
A0A0C4DH35	-0.0824668	1	cg09100244	14	106115655	+		OpenSea	107349540	IGHV3-35	106856195	106845323	14	107349540	740540	Cis
A0A0C4DH35	-0.068423	1	cg12054453	17	57915717	+	TMEM49	OpenSea	81195210	IGHV3-35	106856195	106845323	14	107349540	48940478	Trans
A0A0C4DH35	0.0498949	0.9776	cg05086879	22	39861490	-	MGAT3	OpenSea	51304566	IGHV3-35	106856195	106845323	14	107349540	66994705	Trans
A0A0C4DH35	-0.0381635	0.9952	cg05779660	7	128938301	-	AHCYL2;AHCYL2	OpenSea	159138663	IGHV3-35	106856195	106845323	14	107349540	-22082106	Trans
A0A0C4DH35	-0.0529996	1	cg23302214	9	139565026	+	EGFL7;EGFL7;MIR126;EGFL7;EGFL7;EGFL7	Island	141213431	IGHV3-35	106856195	106845323	14	107349540	-32708831	Trans
A0A0C4DH36	-0.0534964	1	cg06072257	1	11434636	+		OpenSea	249250621	IGHV3-38	106877358	106866406	14	107349540	95442722	Trans
A0A0C4DH36	-0.0693302	1	cg09100244	14	106115655	+		OpenSea	107349540	IGHV3-38	106877358	106866406	14	107349540	761703	Cis
A0A0C4DH36	0.0389467	0.9944	cg14705220	14	106726633	+		OpenSea	107349540	IGHV3-38	106877358	106866406	14	107349540	150725	Cis
A0A0C4DH36	-0.0610213	0.9912	cg27521206	8	103305990	-	UBR5;UBR5	OpenSea	146364022	IGHV3-38	106877358	106866406	14	107349540	3571368	Trans
A0A0C4DH38	0.0432274	0.9688	cg06350097	1	161474970	+	FCGR2A;FCGR2A	OpenSea	249250621	IGHV5-51	107045573	107034729	14	107349540	-54429397	Trans
A0A0C4DH38	-0.0735087	1	cg01842774	14	106806179	-		OpenSea	107349540	IGHV5-51	107045573	107034729	14	107349540	239394	Cis
A0A0C4DH38	0.0709388	1	cg09100244	14	106115655	+		OpenSea	107349540	IGHV5-51	107045573	107034729	14	107349540	929918	Cis
A0A0C4DH38	0.051672	1	cg25751474	14	106495923	-		OpenSea	107349540	IGHV5-51	107045573	107034729	14	107349540	549650	Cis
A0A0G2JMB2	0.132137	1	cg05714960	1	25291695	-	RUNX3	OpenSea	249250621	IGHA2	106054732	106053226	14	107349540	80763037	Trans
A0A0G2JMB2	-0.0468536	0.9976	cg06072257	1	11434636	+		OpenSea	249250621	IGHA2	106054732	106053226	14	107349540	94620096	Trans
A0A0G2JMB2	-0.0424033	0.976	cg09848445	10	43601862	-	RET;RET	S_Shore	135534747	IGHA2	106054732	106053226	14	107349540	62452870	Trans
A0A0G2JMB2	0.0530646	0.968	cg01767544	14	106321115	-		N_Shore	107349540	IGHA2	106054732	106053226	14	107349540	-266383	Cis
A0A0G2JMB2	-0.0652695	1	cg20908276	14	106134542	-		OpenSea	107349540	IGHA2	106054732	106053226	14	107349540	-79810	Cis
A0A0G2JMB2	-0.0656416	1	cg23356831	14	105996513	+	TMEM121	S_Shore	107349540	IGHA2	106054732	106053226	14	107349540	58219	Cis
A0A0G2JMB2	0.135294	1	cg09100244	14	106115655	+		OpenSea	107349540	IGHA2	106054732	106053226	14	107349540	-60923	Cis
A0A0G2JMB2	0.0560321	0.9664	cg25030802	14	106321785	+		Island	107349540	IGHA2	106054732	106053226	14	107349540	-267053	Cis
A0A0G2JMB2	-0.0551918	1	cg14147832	14	106148294	+		S_Shore	107349540	IGHA2	106054732	106053226	14	107349540	-93562	Cis
A0A0G2JMB2	0.0389969	0.9832	cg21323720	4	114357601	+		OpenSea	191154276	IGHA2	106054732	106053226	14	107349540	-8302869	Trans
A0A0G2JMB2	0.0517935	0.9944	cg05545351	6	31082835	+	PSORS1C1	OpenSea	171115067	IGHA2	106054732	106053226	14	107349540	74971897	Trans
A0A0G2JMB2	-0.0612628	1	cg23302214	9	139565026	+	EGFL7;EGFL7;MIR126;EGFL7;EGFL7;EGFL7	Island	141213431	IGHA2	106054732	106053226	14	107349540	-33510294	Trans
A0A0G2JRQ6	0.0403515	0.9704	cg07469402	12	45444767	+	DBX2;DBX2	Island	133851895
A0A0G2JRQ6	-0.0673602	1	cg16133486	2	89247813	+		OpenSea	243199373
A0A0G2JRQ6	0.0376986	0.9592	cg23530333	2	89054046	-		OpenSea	243199373
A0A0G2JRQ6	0.0474608	0.9872	cg01815645	6	32548627	+	HLA-DRB1	N_Shelf	171115067
A0A0J9YX35	-0.0501833	1	cg13452062	1	79088559	-	IFI44L	OpenSea	249250621	IGHV3-64D
A0A0J9YX35	-0.0923845	1	cg09100244	14	106115655	+		OpenSea	107349540	IGHV3-64D
A0A0J9YX35	0.0453975	0.9984	cg25008500	14	106668231	-		N_Shelf	107349540	IGHV3-64D
A0A0J9YX35	0.0739655	1	cg25751474	14	106495923	-		OpenSea	107349540	IGHV3-64D
A0A0J9YX35	0.188134	1	cg03697227	14	106574121	-		OpenSea	107349540	IGHV3-64D
A0A0J9YX35	-0.0419701	0.9672	cg08946781	17	38732694	+		OpenSea	81195210	IGHV3-64D
A0A0J9YX35	-0.0332541	0.964	cg06867875	19	55234625	-	KIR3DL3	OpenSea	59128983	IGHV3-64D
A0A0J9YY99	0.0760042	1	cg00837264	14	106860175	+		S_Shelf	107349540
A0A0J9YY99	-0.0834574	1	cg14780899	14	106860924	-		S_Shelf	107349540
A0A0J9YY99	0.0670833	1	cg07060962	14	106846245	+		OpenSea	107349540
A0A0J9YY99	0.1107	1	cg17855743	14	107198782	-		OpenSea	107349540
A0A0J9YY99	0.0659742	1	cg26705227	14	107007446	-		OpenSea	107349540
A0A0J9YY99	0.0592199	1	cg19481727	14	107092283	-	MIR7641-2	OpenSea	107349540
A0A0J9YY99	0.0454388	0.9952	cg24746738	14	107284280	-		OpenSea	107349540
A0A0J9YY99	-0.0688844	1	cg18196506	14	107281450	-		OpenSea	107349540
A0A0J9YY99	0.0684398	1	cg25751474	14	106495923	-		OpenSea	107349540
A0A0J9YY99	0.0939028	1	cg25462573	14	106846184	+		OpenSea	107349540
A0A0J9YY99	-0.0578472	1	cg12769200	14	107041858	-		OpenSea	107349540
A0A0J9YY99	0.0565649	1	cg03259205	14	106725864	+		OpenSea	107349540
A0A0J9YY99	-0.157764	1	cg14786713	22	45406130	+	PHF21B;PHF21B	Island	51304566
A0M8Q6	-0.0805082	1	cg23530333	2	89054046	-		OpenSea	243199373	IGLC7	23264766	23265203	22	51304566	-65789280	Trans
A0M8Q6	0.0934677	1	cg15756156	22	23245724	-		OpenSea	51304566	IGLC7	23264766	23265203	22	51304566	19042	Cis
A0M8Q6	-0.124771	1	cg22096122	22	23260293	+		OpenSea	51304566	IGLC7	23264766	23265203	22	51304566	4473	Cis
A0M8Q6	0.0711656	1	cg18049445	22	23245790	-		OpenSea	51304566	IGLC7	23264766	23265203	22	51304566	18976	Cis
A0M8Q6	0.155942	1	cg25561430	22	23256385	-		OpenSea	51304566	IGLC7	23264766	23265203	22	51304566	8381	Cis
B1AHL2	0.0637425	0.9792	cg26703534	5	377358	+	AHRR	S_Shelf	180915260	FBLN1	45898118	45997015	22	51304566	45520760	Trans
C9JB55	0.0695397	0.988	cg27243685	21	43642366	+	ABCG1;ABCG1;ABCG1;ABCG1;ABCG1;ABCG1	S_Shelf	48129895	TF	133464800	133497850	3	198022430	89822434	Trans
C9JB55	-0.085797	1	cg16414030	3	133502952	+		Island	198022430	TF	133464800	133497850	3	198022430	-38152	Cis
C9JB55	0.0506568	0.9992	cg07011110	6	26500482	-	BTN1A1	N_Shore	171115067	TF	133464800	133497850	3	198022430	106964318	Trans
D6RF35	-0.111867	1	cg25300895	4	72576175	-		OpenSea	191154276	GC	72669758	72607410	4	191154276	93583	Cis
D6RF35	-0.0497493	0.9976	cg14090114	4	72467232	+		OpenSea	191154276	GC	72669758	72607410	4	191154276	202526	Cis
D6RF35	-0.0664153	1	cg12986700	4	72950329	-	NPFFR2;NPFFR2;NPFFR2	OpenSea	191154276	GC	72669758	72607410	4	191154276	-280571	Cis
D6RF35	0.364448	1	cg04837494	4	72608149	+	GC	OpenSea	191154276	GC	72669758	72607410	4	191154276	61609	Cis
D6RF35	0.0519169	1	cg17429887	4	72723478	+		OpenSea	191154276	GC	72669758	72607410	4	191154276	-53720	Cis
D6RF35	0.0373963	0.9864	cg09997530	4	72636217	+	GC	OpenSea	191154276	GC	72669758	72607410	4	191154276	33541	Cis
O14791	0.0625971	0.988	cg07504977	10	102131012	-		N_Shelf	135534747	APOL1	36649056	36663576	22	51304566	-65481956	Trans
O14791	0.168067	1	cg04170065	16	72153204	+	PMFBP1;PMFBP1	OpenSea	90354753	APOL1	36649056	36663576	22	51304566	-35504148	Trans
O14791	-0.0556344	1	cg04702007	16	72108059	+	HPR	OpenSea	90354753	APOL1	36649056	36663576	22	51304566	-35459003	Trans
O14791	0.215496	1	cg23815491	16	72088622	+	HP;HP	OpenSea	90354753	APOL1	36649056	36663576	22	51304566	-35439566	Trans
O14791	-0.173241	1	cg09584711	16	72096944	+	HPR	OpenSea	90354753	APOL1	36649056	36663576	22	51304566	-35447888	Trans
O14791	-0.0491098	0.9992	cg25222599	16	72096368	-	HPR	OpenSea	90354753	APOL1	36649056	36663576	22	51304566	-35447312	Trans
O14791	-0.0713169	1	cg01169458	16	71988099	-	PKD1L3	OpenSea	90354753	APOL1	36649056	36663576	22	51304566	-35339043	Trans
O14791	-0.0478047	0.9952	cg13159693	4	15779729	+	CD38	N_Shore	191154276	APOL1	36649056	36663576	22	51304566	20869327	Trans
O14791	-0.0451917	0.9944	cg06690548	4	139162808	-	SLC7A11	OpenSea	191154276	APOL1	36649056	36663576	22	51304566	-102513752	Trans
O43866	-0.0392621	0.9864	cg17953869	1	45860189	-	TESK2	OpenSea	249250621	CD5L	157868046	157800704	1	249250621	112007857	Trans
O43866	0.100503	1	cg22976567	1	156074182	-	LMNA	OpenSea	249250621	CD5L	157868046	157800704	1	249250621	1793864	Trans
O43866	0.0650194	0.9976	cg04456029	12	113496126	-	DTX1	S_Shore	133851895	CD5L	157868046	157800704	1	249250621	44371920	Trans
O43866	-0.0383868	0.9576	cg18804719	13	108865282	+	LIG4;LIG4;LIG4	N_Shore	115169878	CD5L	157868046	157800704	1	249250621	49002764	Trans
O43866	-0.0652066	1	cg13651690	14	106320748	+		N_Shore	107349540	CD5L	157868046	157800704	1	249250621	51547298	Trans
O43866	-0.042646	0.9968	cg24155022	15	40746901	-	BAHD1;BAHD1;BAHD1	OpenSea	102531392	CD5L	157868046	157800704	1	249250621	117121145	Trans
O43866	0.0416788	0.9912	cg12644034	19	17652391	-	FAM129C;FAM129C	S_Shore	59128983	CD5L	157868046	157800704	1	249250621	140215655	Trans
O43866	-0.0812872	1	cg11523191	20	62187126	+	C20orf195	Island	63025520	CD5L	157868046	157800704	1	249250621	95680920	Trans
O43866	0.0474899	0.9736	cg12044693	6	80873769	+	BCKDHB;BCKDHB	OpenSea	171115067	CD5L	157868046	157800704	1	249250621	76994277	Trans
O43866	0.0499365	0.9896	cg07023759	8	103577100	+		OpenSea	146364022	CD5L	157868046	157800704	1	249250621	54290946	Trans
O75636	-0.047197	0.9888	cg19693031	1	145441552	+	TXNIP	OpenSea	249250621	FCN3	27701315	27695603	1	249250621	-117740237	Trans
O75636	0.121755	1	cg10785977	1	27709634	+	CD164L2	Island	249250621	FCN3	27701315	27695603	1	249250621	-8319	Cis
O75636	0.0471936	1	cg06072257	1	11434636	+		OpenSea	249250621	FCN3	27701315	27695603	1	249250621	16266679	Trans
O75636	0.0416923	0.9904	cg18705864	11	57366425	+	SERPING1;SERPING1	OpenSea	135006516	FCN3	27701315	27695603	1	249250621	-29665110	Trans
O75636	-0.0793562	1	cg22930808	3	122281881	-	PARP9;PARP9;DTX3L;PARP9;PARP9;PARP9;PARP9	N_Shore	198022430	FCN3	27701315	27695603	1	249250621	-94580566	Trans
O75636	0.0974015	1	cg22329875	8	55421202	-		OpenSea	146364022	FCN3	27701315	27695603	1	249250621	-27719887	Trans
O75882	-0.074186	1	cg19693031	1	145441552	+	TXNIP	OpenSea	249250621	ATRN	3451687	3631769	20	63025520	-141989865	Trans
O75882	0.0751894	1	cg03386675	1	154579713	-	ADAR;ADAR;ADAR;ADAR;ADAR	N_Shore	249250621	ATRN	3451687	3631769	20	63025520	-151128026	Trans
O75882	-0.0533423	1	cg15713169	20	3297193	+	C20orf194	OpenSea	63025520	ATRN	3451687	3631769	20	63025520	154494	Cis
O75882	-0.169977	1	cg05432604	20	3633539	+		OpenSea	63025520	ATRN	3451687	3631769	20	63025520	-181852	Cis
O75882	0.0523269	1	cg05179723	20	3602019	+	ATRN	OpenSea	63025520	ATRN	3451687	3631769	20	63025520	-150332	Cis
P00450	-0.0922621	0.9928	cg25780496	15	101137253	-	LINS	OpenSea	102531392	CP	148939842	148880197	3	198022430	47802589	Trans
P00450	0.0373249	0.968	cg03513893	3	184052502	-	EIF4G1;EIF4G1;EIF4G1;EIF4G1;FAM131A;EIF4G1	N_Shore	198022430	CP	148939842	148880197	3	198022430	-35112660	Trans
P00734	-0.0584613	0.9656	cg05848656	11	46297889	-	CREB3L1	N_Shore	135006516	F2	46740730	46761056	11	135006516	442841	Cis
P00734	0.0415286	0.9608	cg17688768	11	47628441	+		OpenSea	135006516	F2	46740730	46761056	11	135006516	-887711	Cis
P00734	0.0745839	1	cg20597747	14	94890187	-		OpenSea	107349540	F2	46740730	46761056	11	135006516	-48149457	Trans
P00734	-0.0763552	1	cg04179148	14	94858339	+	SERPINA1;SERPINA1;SERPINA1;SERPINA1;SERPINA1;SERPINA1;SERPINA1;SERPINA1;SERPINA1;SERPINA1	OpenSea	107349540	F2	46740730	46761056	11	135006516	-48117609	Trans
P00734	-0.0570816	1	cg13251292	14	94790112	-	SERPINA6	OpenSea	107349540	F2	46740730	46761056	11	135006516	-48049382	Trans
P00734	-0.0517943	0.9592	cg08035323	2	9843525	-		OpenSea	243199373	F2	46740730	46761056	11	135006516	36897205	Trans
P00740	-0.0589652	0.9552	cg02650017	17	47301614	+	PHOSPHO1;PHOSPHO1	Island	81195210	F9	138612917	138645617	X		91311303	Trans
P00742	-0.0538986	1	cg04510490	9	117111226	-	AKNA	OpenSea	141213431	F10	113777128	113803843	13	115169878	-3334098	Trans
P00747	0.0466244	0.9616	cg07839457	16	57023022	-	NLRC5	N_Shore	90354753	PLG	161123270	161174347	6	171115067	104100248	Trans
P00747	-0.118801	1	cg12417457	16	67018923	+		OpenSea	90354753	PLG	161123270	161174347	6	171115067	94104347	Trans
P00747	0.062223	1	cg06500161	21	43656587	+	ABCG1;ABCG1;ABCG1;ABCG1;ABCG1;ABCG1	S_Shore	48129895	PLG	161123270	161174347	6	171115067	117466683	Trans
P00747	0.0386859	0.9744	cg08188015	6	32489553	-	HLA-DRB5	N_Shore	171115067	PLG	161123270	161174347	6	171115067	128633717	Trans
P00747	0.0498746	1	cg05762256	6	161187801	+		N_Shore	171115067	PLG	161123270	161174347	6	171115067	-64531	Cis
P00747	0.0394756	0.9752	cg17075888	7	95225339	+	PDK4	N_Shore	159138663	PLG	161123270	161174347	6	171115067	65897931	Trans
P00748	-0.0596805	0.988	cg23176889	5	176863531	-	GRK6;GRK6;GRK6	S_Shore	180915260	F12	176836577	176829141	5	180915260	-26954	Cis
P00748	-0.0684567	0.9848	cg20424833	5	176829639	+	F12	Island	180915260	F12	176836577	176829141	5	180915260	6938	Cis
P00748	0.056632	0.9896	cg11734926	5	176533266	-		OpenSea	180915260	F12	176836577	176829141	5	180915260	303311	Cis
P00748	-0.0878462	1	cg02824710	5	176739926	-	MXD3;MXD3	S_Shore	180915260	F12	176836577	176829141	5	180915260	96651	Cis
P00748	0.120426	0.9864	cg21545535	5	176809747	+		OpenSea	180915260	F12	176836577	176829141	5	180915260	26830	Cis
P00748	0.0548013	1	cg23514537	5	176833880	-	F12	S_Shelf	180915260	F12	176836577	176829141	5	180915260	2697	Cis
P00748	0.0779535	1	cg04486885	5	176823424	-	SLC34A1	Island	180915260	F12	176836577	176829141	5	180915260	13153	Cis
P01008	-0.0398576	0.976	cg06500161	21	43656587	+	ABCG1;ABCG1;ABCG1;ABCG1;ABCG1;ABCG1	S_Shore	48129895	SERPINC1	173886516	173872947	1	249250621	130229929	Trans
P01008	0.109264	1	cg09349128	22	50327986	-		N_Shore	51304566	SERPINC1	173886516	173872947	1	249250621	123558530	Trans
P01008	0.0566262	0.9688	cg26072075	6	126141165	+	NCOA7;NCOA7-AS1;NCOA7;NCOA7;NCOA7;NCOA7	OpenSea	171115067	SERPINC1	173886516	173872947	1	249250621	47745351	Trans
P01008	0.0357625	0.9776	cg14533298	8	52449511	-	PXDNL	OpenSea	146364022	SERPINC1	173886516	173872947	1	249250621	121437005	Trans
P01009	0.0744008	1	cg06992688	14	94491958	-	OTUB2	N_Shore	107349540	SERPINA1	94857030	94843084	14	107349540	365072	Cis
P01009	0.114351	1	cg17978049	14	94831206	+	SERPINA2;SERPINA2	OpenSea	107349540	SERPINA1	94857030	94843084	14	107349540	25824	Cis
P01009	-0.066863	1	cg19511435	14	94595985	-	IFI27L2	OpenSea	107349540	SERPINA1	94857030	94843084	14	107349540	261045	Cis
P01009	0.107136	1	cg13521328	14	94834763	-		OpenSea	107349540	SERPINA1	94857030	94843084	14	107349540	22267	Cis
P01009	0.0971474	1	cg03444659	14	94834215	-	SERPINA2;SERPINA2	OpenSea	107349540	SERPINA1	94857030	94843084	14	107349540	22815	Cis
P01009	-0.0368885	0.9664	cg06058015	14	94789757	-	SERPINA6	OpenSea	107349540	SERPINA1	94857030	94843084	14	107349540	67273	Cis
P01009	-0.086922	1	cg04179148	14	94858339	+	SERPINA1;SERPINA1;SERPINA1;SERPINA1;SERPINA1;SERPINA1;SERPINA1;SERPINA1;SERPINA1;SERPINA1	OpenSea	107349540	SERPINA1	94857030	94843084	14	107349540	-1309	Cis
P01009	0.0798673	1	cg21300044	14	94833261	-	SERPINA2;SERPINA2	OpenSea	107349540	SERPINA1	94857030	94843084	14	107349540	23769	Cis
P01009	0.0823647	1	cg23086479	14	94834444	-	SERPINA2;SERPINA2	OpenSea	107349540	SERPINA1	94857030	94843084	14	107349540	22586	Cis
P01009	-0.0941641	1	cg02455446	14	94834231	-	SERPINA2;SERPINA2	OpenSea	107349540	SERPINA1	94857030	94843084	14	107349540	22799	Cis
P01009	-0.0539918	1	cg21206949	14	94595582	-	IFI27L2	OpenSea	107349540	SERPINA1	94857030	94843084	14	107349540	261448	Cis
P01009	0.0836558	1	cg11383809	14	94831404	+	SERPINA2;SERPINA2	OpenSea	107349540	SERPINA1	94857030	94843084	14	107349540	25626	Cis
P01009	-0.101661	1	cg16110645	14	94850433	-	SERPINA1;SERPINA1;SERPINA1;SERPINA1;SERPINA1;SERPINA1;SERPINA1;SERPINA1;SERPINA1;SERPINA1;SERPINA1	OpenSea	107349540	SERPINA1	94857030	94843084	14	107349540	6597	Cis
P01009	-0.131907	1	cg14567595	14	94849780	-	SERPINA1;SERPINA1;SERPINA1;SERPINA1;SERPINA1;SERPINA1;SERPINA1;SERPINA1;SERPINA1;SERPINA1;SERPINA1	OpenSea	107349540	SERPINA1	94857030	94843084	14	107349540	7250	Cis
P01019	0.0752059	1	cg12469306	1	230850110	-	AGT;AGT	OpenSea	249250621	AGT	230850043	230838269	1	249250621	-67	Cis
P01019	0.0662256	0.9984	cg19699106	1	230818918	-	COG2;COG2	OpenSea	249250621	AGT	230850043	230838269	1	249250621	31125	Cis
P01019	-0.0598068	1	cg06072257	1	11434636	+		OpenSea	249250621	AGT	230850043	230838269	1	249250621	219415407	Trans
P01019	-0.0479328	0.9696	cg04179148	14	94858339	+	SERPINA1;SERPINA1;SERPINA1;SERPINA1;SERPINA1;SERPINA1;SERPINA1;SERPINA1;SERPINA1;SERPINA1	OpenSea	107349540	AGT	230850043	230838269	1	249250621	135991704	Trans
P01019	0.0454455	0.9872	cg04585778	17	54395292	-	ANKFN1	OpenSea	81195210	AGT	230850043	230838269	1	249250621	176454751	Trans
P01019	0.0885829	0.9984	cg08857797	17	40927699	-	VPS25	OpenSea	81195210	AGT	230850043	230838269	1	249250621	189922344	Trans
P01019	0.0659997	0.9504	cg11047325	17	76354934	-	SOCS3	Island	81195210	AGT	230850043	230838269	1	249250621	154495109	Trans
P01019	0.0558385	0.9512	cg16740586	21	43655919	+	ABCG1;ABCG1;ABCG1;ABCG1;ABCG1;ABCG1	S_Shore	48129895	AGT	230850043	230838269	1	249250621	187194124	Trans
P01019	-0.0907114	1	cg19126084	6	42358297	-	TRERF1;TRERF1	OpenSea	171115067	AGT	230850043	230838269	1	249250621	188491746	Trans
P01023	0.107925	1	cg19091257	12	9217907	-	LOC144571	S_Shore	133851895	A2M	9268825	9220260	12	133851895	50918	Cis
P01023	0.0479422	0.9504	cg23256579	12	11002403	+	PRR4;PRR4	OpenSea	133851895	A2M	9268825	9220260	12	133851895	-1733578	Trans
P01023	0.109391	1	cg13108341	17	11608711	-	DNAH9	OpenSea	81195210	A2M	9268825	9220260	12	133851895	-2339886	Trans
P01023	-0.0583151	1	cg04041831	3	141130499	+	ZBTB38	OpenSea	198022430	A2M	9268825	9220260	12	133851895	-131861674	Trans
P01023	-0.0682894	1	cg00910279	4	106070958	+	TET2;TET2	S_Shelf	191154276	A2M	9268825	9220260	12	133851895	-96802133	Trans
P01023	0.0524189	1	cg06690548	4	139162808	-	SLC7A11	OpenSea	191154276	A2M	9268825	9220260	12	133851895	-129893983	Trans
P01023	-0.0516888	0.9672	cg21572722	6	11044894	+	ELOVL2	Island	171115067	A2M	9268825	9220260	12	133851895	-1776069	Trans
P01023	-0.0329206	0.956	cg13218994	6	7889768	+	TXNDC5;TXNDC5;BLOC1S5-TXNDC5	OpenSea	171115067	A2M	9268825	9220260	12	133851895	1379057	Trans
P01023	-0.0528257	0.9976	cg07832722	8	55239342	-		OpenSea	146364022	A2M	9268825	9220260	12	133851895	-45970517	Trans
P01023	-0.0457218	0.9688	cg22706402	9	84490060	+		OpenSea	141213431	A2M	9268825	9220260	12	133851895	-75221235	Trans
P01024	-0.119428	1	cg17901584	1	55353706	+	DHCR24	S_Shore	249250621	C3	6730573	6677715	19	59128983	-48623133	Trans
P01024	0.046728	1	cg04345744	1	196507743	-	KCNT2;KCNT2;KCNT2	OpenSea	249250621	C3	6730573	6677715	19	59128983	-189777170	Trans
P01024	-0.0415039	0.9552	cg02988288	1	145440445	-	TXNIP;NBPF20;NBPF10;NBPF10	OpenSea	249250621	C3	6730573	6677715	19	59128983	-138709872	Trans
P01024	-0.0387717	0.968	cg04658946	10	65321205	+	REEP3	OpenSea	135534747	C3	6730573	6677715	19	59128983	-58590632	Trans
P01024	-0.046195	1	cg02477834	19	475575	-	ODF3L2	OpenSea	59128983	C3	6730573	6677715	19	59128983	6254998	Trans
P01024	0.0611516	0.9832	cg27243685	21	43642366	+	ABCG1;ABCG1;ABCG1;ABCG1;ABCG1;ABCG1	S_Shelf	48129895	C3	6730573	6677715	19	59128983	-36911793	Trans
P01031	-0.0957551	1	cg07252680	14	94857224	+	SERPINA1;SERPINA1;SERPINA1;SERPINA1;SERPINA1;SERPINA1;SERPINA1;SERPINA1;SERPINA1;SERPINA1	OpenSea	107349540	C5	123812554	123714616	9	141213431	28955330	Trans
P01031	-0.081371	0.992	cg02650017	17	47301614	+	PHOSPHO1;PHOSPHO1	Island	81195210	C5	123812554	123714616	9	141213431	76510940	Trans
P01031	0.0696144	1	cg21362811	5	176765576	-	LMAN2	S_Shore	180915260	C5	123812554	123714616	9	141213431	-52953022	Trans
P01031	-0.0733612	1	cg13364650	9	123748235	-	C5	OpenSea	141213431	C5	123812554	123714616	9	141213431	64319	Cis
P01031	-0.107114	1	cg27307529	9	123844564	+		OpenSea	141213431	C5	123812554	123714616	9	141213431	-32010	Cis
P01042	-0.0640908	1	cg19693031	1	145441552	+	TXNIP	OpenSea	249250621	KNG1	186435065	186461743	3	198022430	40993513	Trans
P01042	-0.115513	1	cg05651496	3	186463943	-		OpenSea	198022430	KNG1	186435065	186461743	3	198022430	-28878	Cis
P01042	0.0429676	1	cg22727758	3	186489934	+		N_Shore	198022430	KNG1	186435065	186461743	3	198022430	-54869	Cis
P01042	-0.233077	1	cg12454167	3	186435060	+	KNG1;KNG1;KNG1	OpenSea	198022430	KNG1	186435065	186461743	3	198022430	5	Cis
P01042	-0.0540462	1	cg06690548	4	139162808	-	SLC7A11	OpenSea	191154276	KNG1	186435065	186461743	3	198022430	47272257	Trans
P01344	-0.0579877	1	cg06690548	4	139162808	-	SLC7A11	OpenSea	191154276	IGF2	2170833	2150342	11	135006516	-136991975	Trans
P01344	0.0891985	1	cg04812164	7	45977344	+		OpenSea	159138663	IGF2	2170833	2150342	11	135006516	-43806511	Trans
P01344	0.040811	0.9896	cg03400349	7	46169279	+		OpenSea	159138663	IGF2	2170833	2150342	11	135006516	-43998446	Trans
P01344	-0.0751638	1	cg01128504	7	45954981	+	IGFBP3;IGFBP3	OpenSea	159138663	IGF2	2170833	2150342	11	135006516	-43784148	Trans
P01602	-0.0453998	0.9936	cg09100244	14	106115655	+		OpenSea	107349540	IGKV1-5	89247475	89246819	2	243199373	-16868180	Trans
P01602	-0.0802218	1	cg07839457	16	57023022	-	NLRC5	N_Shore	90354753	IGKV1-5	89247475	89246819	2	243199373	32224453	Trans
P01602	-0.0570596	1	cg10811045	2	91635283	+		Island	243199373	IGKV1-5	89247475	89246819	2	243199373	-2387808	Trans
P01602	-0.0985032	1	cg24899749	2	89444118	-		OpenSea	243199373	IGKV1-5	89247475	89246819	2	243199373	-196643	Cis
P01602	-0.151805	1	cg20935760	2	89180186	-		OpenSea	243199373	IGKV1-5	89247475	89246819	2	243199373	67289	Cis
P01602	0.0612893	1	cg04928670	2	89128459	+		OpenSea	243199373	IGKV1-5	89247475	89246819	2	243199373	119016	Cis
P01602	-0.0979175	1	cg13874643	2	89184765	+		OpenSea	243199373	IGKV1-5	89247475	89246819	2	243199373	62710	Cis
P01602	0.172461	1	cg07816122	2	89460017	+		OpenSea	243199373	IGKV1-5	89247475	89246819	2	243199373	-212542	Cis
P01602	0.0783598	1	cg00492362	2	95788963	-	MRPS5	S_Shore	243199373	IGKV1-5	89247475	89246819	2	243199373	-6541488	Trans
P01602	-0.0510022	0.9584	cg04597433	4	9783206	-	DRD5	Island	191154276	IGKV1-5	89247475	89246819	2	243199373	79464269	Trans
P01619	-0.0369607	0.9776	cg04384208	1	161519396	-	FCGR3A;FCGR3A;FCGR3A;FCGR3A;FCGR3A	OpenSea	249250621	IGKV3-20	89442643	89442057	2	243199373	-72076753	Trans
P01619	-0.0410983	0.964	cg06072257	1	11434636	+		OpenSea	249250621	IGKV3-20	89442643	89442057	2	243199373	78008007	Trans
P01619	0.0471947	0.9936	cg25345365	11	114050114	-	ZBTB16;ZBTB16	OpenSea	135006516	IGKV3-20	89442643	89442057	2	243199373	-24607471	Trans
P01619	-0.0547153	1	cg14174378	14	106156905	-		S_Shelf	107349540	IGKV3-20	89442643	89442057	2	243199373	-16714262	Trans
P01619	0.0895111	1	cg23530333	2	89054046	-		OpenSea	243199373	IGKV3-20	89442643	89442057	2	243199373	388597	Cis
P01700	0.044524	0.9592	cg17061862	11	9590431	+		N_Shelf	135006516	IGLV1-47	22712087	22712608	22	51304566	13121656	Trans
P01700	-0.0370605	0.9712	cg04187039	16	89048704	-		OpenSea	90354753	IGLV1-47	22712087	22712608	22	51304566	-66336617	Trans
P01700	-0.112356	1	cg23530333	2	89054046	-		OpenSea	243199373	IGLV1-47	22712087	22712608	22	51304566	-66341959	Trans
P01700	-0.0427189	0.996	cg18049445	22	23245790	-		OpenSea	51304566	IGLV1-47	22712087	22712608	22	51304566	-533703	Cis
P01700	0.0535775	0.9776	cg05086879	22	39861490	-	MGAT3	OpenSea	51304566	IGLV1-47	22712087	22712608	22	51304566	-17149403	Trans
P01700	-0.0344151	0.9688	cg25570190	22	23145087	-		OpenSea	51304566	IGLV1-47	22712087	22712608	22	51304566	-433000	Cis
P01700	0.0500012	0.972	cg03545101	4	109894258	+	COL25A1;COL25A1;COL25A1;COL25A1	OpenSea	191154276	IGLV1-47	22712087	22712608	22	51304566	-87182171	Trans
P01701	0.0597122	0.9824	cg18555295	10	17211572	-	TRDMT1	OpenSea	135534747	IGLV1-51	22676828	22677336	22	51304566	5465256	Trans
P01701	-0.065643	1	cg23530333	2	89054046	-		OpenSea	243199373	IGLV1-51	22676828	22677336	22	51304566	-66377218	Trans
P01701	-0.202108	1	cg09806188	22	22672632	+	BMS1P20	OpenSea	51304566	IGLV1-51	22676828	22677336	22	51304566	4196	Cis
P01701	0.0382926	0.9584	cg09834582	22	22780618	-		OpenSea	51304566	IGLV1-51	22676828	22677336	22	51304566	-103790	Cis
P01701	0.114837	1	cg14532224	22	22671606	-	BMS1P20	OpenSea	51304566	IGLV1-51	22676828	22677336	22	51304566	5222	Cis
P01701	0.0417697	0.9928	cg25561430	22	23256385	-		OpenSea	51304566	IGLV1-51	22676828	22677336	22	51304566	-579557	Cis
P01701	0.139075	1	cg01284527	22	22599064	-	VPREB1;VPREB1	OpenSea	51304566	IGLV1-51	22676828	22677336	22	51304566	77764	Cis
P01701	0.105866	1	cg03056838	22	22676548	-	BMS1P20	OpenSea	51304566	IGLV1-51	22676828	22677336	22	51304566	280	Cis
P01701	-0.0608187	1	cg08987678	22	22680738	+		OpenSea	51304566	IGLV1-51	22676828	22677336	22	51304566	-3910	Cis
P01703	-0.0592379	1	cg23530333	2	89054046	-		OpenSea	243199373	IGLV1-40	22764098	22764614	22	51304566	-66289948	Trans
P01703	-0.0807869	1	cg08122652	3	122281939	-	PARP9;PARP9;DTX3L;PARP9;PARP9;PARP9;PARP9	N_Shore	198022430	IGLV1-40	22764098	22764614	22	51304566	-99517841	Trans
P01705	-0.0402119	0.9968	cg23530333	2	89054046	-		OpenSea	243199373	IGLV2-23	23040274	23040892	22	51304566	-66013772	Trans
P01705	-0.0969391	1	cg20304048	22	23035508	+		OpenSea	51304566	IGLV2-23	23040274	23040892	22	51304566	4766	Cis
P01705	-0.0799716	1	cg13604047	22	23046400	+		OpenSea	51304566	IGLV2-23	23040274	23040892	22	51304566	-6126	Cis
P01705	0.052586	0.9976	cg17412173	22	22947656	-		OpenSea	51304566	IGLV2-23	23040274	23040892	22	51304566	92618	Cis
P01705	-0.085304	1	cg20174102	22	23005759	-		OpenSea	51304566	IGLV2-23	23040274	23040892	22	51304566	34515	Cis
P01706	-0.0452433	0.9984	cg23530333	2	89054046	-		OpenSea	243199373	IGLV2-11	23134980	23135496	22	51304566	-65919066	Trans
P01706	-0.0393827	0.9928	cg25570190	22	23145087	-		OpenSea	51304566	IGLV2-11	23134980	23135496	22	51304566	-10107	Cis
P01709	-0.0401382	0.9664	cg07112091	14	106936070	-		N_Shore	107349540	IGLV2-8	23165153	23165787	22	51304566	-83770917	Trans
P01709	-0.0603759	1	cg23530333	2	89054046	-		OpenSea	243199373	IGLV2-8	23165153	23165787	22	51304566	-65888893	Trans
P01709	0.0461352	0.9968	cg20304048	22	23035508	+		OpenSea	51304566	IGLV2-8	23165153	23165787	22	51304566	129645	Cis
P01709	0.0959944	1	cg13604047	22	23046400	+		OpenSea	51304566	IGLV2-8	23165153	23165787	22	51304566	118753	Cis
P01709	0.222048	1	cg25570190	22	23145087	-		OpenSea	51304566	IGLV2-8	23165153	23165787	22	51304566	20066	Cis
P01709	-0.0639411	1	cg00852675	7	150105086	+	LOC728743	Island	159138663	IGLV2-8	23165153	23165787	22	51304566	-126939933	Trans
P01714	0.0387701	0.9752	cg04471980	19	54049285	+	ZNF331;ZNF331;ZNF331;ZNF331;ZNF331	OpenSea	59128983	IGLV3-19	23063108	23063630	22	51304566	-30986177	Trans
P01714	-0.0830071	1	cg23530333	2	89054046	-		OpenSea	243199373	IGLV3-19	23063108	23063630	22	51304566	-65990938	Trans
P01714	-0.245714	1	cg23484980	22	23100742	+		OpenSea	51304566	IGLV3-19	23063108	23063630	22	51304566	-37634	Cis
P01714	0.03657	0.968	cg15098367	22	23049984	-		OpenSea	51304566	IGLV3-19	23063108	23063630	22	51304566	13124	Cis
P01714	-0.0981631	1	cg10239010	22	23053028	+		OpenSea	51304566	IGLV3-19	23063108	23063630	22	51304566	10080	Cis
P01714	-0.0390738	0.9664	cg25570190	22	23145087	-		OpenSea	51304566	IGLV3-19	23063108	23063630	22	51304566	-81979	Cis
P01714	-0.0373144	0.964	cg09600947	22	23051663	-		OpenSea	51304566	IGLV3-19	23063108	23063630	22	51304566	11445	Cis
P01714	-0.0514707	0.9936	cg08269402	6	32549631	+	HLA-DRB1	N_Shelf	171115067	IGLV3-19	23063108	23063630	22	51304566	-9486523	Trans
P01742	-0.048283	0.9944	cg26416615	10	63751843	+	ARID5B	OpenSea	135534747	IGHV1-69	107181518	107169931	14	107349540	43429675	Trans
P01742	0.080544	1	cg07839457	16	57023022	-	NLRC5	N_Shore	90354753	IGHV1-69	107181518	107169931	14	107349540	50158496	Trans
P01742	0.0556316	0.984	cg04170065	16	72153204	+	PMFBP1;PMFBP1	OpenSea	90354753	IGHV1-69	107181518	107169931	14	107349540	35028314	Trans
P01742	-0.0634463	1	cg04702007	16	72108059	+	HPR	OpenSea	90354753	IGHV1-69	107181518	107169931	14	107349540	35073459	Trans
P01742	-0.0496016	1	cg03805757	16	71968109	-	PKD1L3	OpenSea	90354753	IGHV1-69	107181518	107169931	14	107349540	35213409	Trans
P01742	-0.0829164	1	cg23815491	16	72088622	+	HP;HP	OpenSea	90354753	IGHV1-69	107181518	107169931	14	107349540	35092896	Trans
P01742	-0.191678	1	cg09584711	16	72096944	+	HPR	OpenSea	90354753	IGHV1-69	107181518	107169931	14	107349540	35084574	Trans
P01742	-0.0564766	1	cg01169458	16	71988099	-	PKD1L3	OpenSea	90354753	IGHV1-69	107181518	107169931	14	107349540	35193419	Trans
P01742	-0.0888132	1	cg02650017	17	47301614	+	PHOSPHO1;PHOSPHO1	Island	81195210	IGHV1-69	107181518	107169931	14	107349540	59879904	Trans
P01742	-0.0452407	0.9536	cg03546163	6	35654363	-	FKBP5;FKBP5;FKBP5;FKBP5	N_Shore	171115067	IGHV1-69	107181518	107169931	14	107349540	71527155	Trans
P01743	-0.0418099	0.9832	cg01842774	14	106806179	-		OpenSea	107349540	IGHV1-46	106978193	106967049	14	107349540	172014	Cis
P01743	-0.0423893	0.968	cg17855743	14	107198782	-		OpenSea	107349540	IGHV1-46	106978193	106967049	14	107349540	-220589	Cis
P01743	-0.0455012	0.9728	cg19481727	14	107092283	-	MIR7641-2	OpenSea	107349540	IGHV1-46	106978193	106967049	14	107349540	-114090	Cis
P01743	-0.0555611	0.9912	cg12054453	17	57915717	+	TMEM49	OpenSea	81195210	IGHV1-46	106978193	106967049	14	107349540	49062476	Trans
P01762	-0.0895266	1	cg25751474	14	106495923	-		OpenSea	107349540	IGHV3-11	106583541	106573233	14	107349540	87618	Cis
P01766	-0.0441807	0.9832	cg05110738	14	106614655	+		OpenSea	107349540	IGHV3-13	106596409	106586137	14	107349540	-18246	Cis
P01766	0.0574314	0.9952	cg21526209	14	106692023	-		OpenSea	107349540	IGHV3-13	106596409	106586137	14	107349540	-95614	Cis
P01766	-0.0777564	1	cg21075986	14	106666649	+		N_Shelf	107349540	IGHV3-13	106596409	106586137	14	107349540	-70240	Cis
P01766	-0.154368	1	cg25751474	14	106495923	-		OpenSea	107349540	IGHV3-13	106596409	106586137	14	107349540	100486	Cis
P01766	0.0709093	0.9928	cg17739917	17	38477572	-	RARA;RARA;RARA	S_Shelf	81195210	IGHV3-13	106596409	106586137	14	107349540	68118837	Trans
P01766	-0.0412702	0.9872	cg27135645	3	164056753	-		OpenSea	198022430	IGHV3-13	106596409	106586137	14	107349540	-57460344	Trans
P01780	0.0509124	1	cg26974062	1	145440734	-	TXNIP;NBPF20;NBPF10;NBPF10	OpenSea	249250621	IGHV3-7	106529020	106518400	14	107349540	-38911714	Trans
P01780	-0.0446572	1	cg06072257	1	11434636	+		OpenSea	249250621	IGHV3-7	106529020	106518400	14	107349540	95094384	Trans
P01780	0.0356095	0.9504	cg17855743	14	107198782	-		OpenSea	107349540	IGHV3-7	106529020	106518400	14	107349540	-669762	Cis
P01780	-0.0935606	1	cg09100244	14	106115655	+		OpenSea	107349540	IGHV3-7	106529020	106518400	14	107349540	413365	Cis
P01780	0.223708	1	cg25751474	14	106495923	-		OpenSea	107349540	IGHV3-7	106529020	106518400	14	107349540	33097	Cis
P01780	-0.276592	1	cg03697227	14	106574121	-		OpenSea	107349540	IGHV3-7	106529020	106518400	14	107349540	-45101	Cis
P01780	0.0553422	0.9936	cg05086879	22	39861490	-	MGAT3	OpenSea	51304566	IGHV3-7	106529020	106518400	14	107349540	66667530	Trans
P01780	0.047004	0.9576	cg21489638	7	130671028	+	LINC-PINT;LINC-PINT;LINC-PINT;LINC-PINT;LINC-PINT;LINC-PINT;LINC-PINT;LINC-PINT	OpenSea	159138663	IGHV3-7	106529020	106518400	14	107349540	-24142008	Trans
P01780	0.0408455	0.9536	cg23750338	8	142222470	-	SLC45A4	S_Shore	146364022	IGHV3-7	106529020	106518400	14	107349540	-35693450	Trans
P01834	0.0450177	0.9808	cg06350097	1	161474970	+	FCGR2A;FCGR2A	OpenSea	249250621	IGKC	89157196	89156674	2	243199373	-72317774	Trans
P01834	0.0464129	0.996	cg19693031	1	145441552	+	TXNIP	OpenSea	249250621	IGKC	89157196	89156674	2	243199373	-56284356	Trans
P01834	-0.0459194	1	cg06072257	1	11434636	+		OpenSea	249250621	IGKC	89157196	89156674	2	243199373	77722560	Trans
P01834	-0.049943	0.9824	cg09100244	14	106115655	+		OpenSea	107349540	IGKC	89157196	89156674	2	243199373	-16958459	Trans
P01834	-0.0647877	1	cg12054453	17	57915717	+	TMEM49	OpenSea	81195210	IGKC	89157196	89156674	2	243199373	31241479	Trans
P01834	0.0372834	0.9552	cg04576818	17	32296153	-	ASIC2	OpenSea	81195210	IGKC	89157196	89156674	2	243199373	56861043	Trans
P01834	-0.0436592	0.9592	cg14297313	18	43543220	+	EPG5	N_Shelf	78077248	IGKC	89157196	89156674	2	243199373	45613976	Trans
P01834	0.067817	1	cg23530333	2	89054046	-		OpenSea	243199373	IGKC	89157196	89156674	2	243199373	103150	Cis
P01834	0.039897	0.9872	cg14220830	2	95815878	-	ZNF514	OpenSea	243199373	IGKC	89157196	89156674	2	243199373	-6658682	Trans
P01834	0.0573112	1	cg05086879	22	39861490	-	MGAT3	OpenSea	51304566	IGKC	89157196	89156674	2	243199373	49295706	Trans
P01834	0.0832229	1	cg11294950	6	32443819	-		OpenSea	171115067	IGKC	89157196	89156674	2	243199373	56713377	Trans
P01834	0.0486579	0.9648	cg03546163	6	35654363	-	FKBP5;FKBP5;FKBP5;FKBP5	N_Shore	171115067	IGKC	89157196	89156674	2	243199373	53502833	Trans
P01834	-0.0629728	1	cg23302214	9	139565026	+	EGFL7;EGFL7;MIR126;EGFL7;EGFL7;EGFL7	Island	141213431	IGKC	89157196	89156674	2	243199373	-50407830	Trans
P02647	0.111724	1	cg17901584	1	55353706	+	DHCR24	S_Shore	249250621	APOA1	116708666	116706467	11	135006516	61354960	Trans
P02647	0.0415163	0.9832	cg26416615	10	63751843	+	ARID5B	OpenSea	135534747	APOA1	116708666	116706467	11	135006516	52956823	Trans
P02647	0.0502228	0.9952	cg22692401	16	56985393	-		OpenSea	90354753	APOA1	116708666	116706467	11	135006516	59723273	Trans
P02647	0.0492298	0.9984	cg07878065	18	2641871	-		OpenSea	78077248	APOA1	116708666	116706467	11	135006516	114066795	Trans
P02647	-0.0596151	1	cg06500161	21	43656587	+	ABCG1;ABCG1;ABCG1;ABCG1;ABCG1;ABCG1	S_Shore	48129895	APOA1	116708666	116706467	11	135006516	73052079	Trans
P02649	0.11342	1	cg17901584	1	55353706	+	DHCR24	S_Shore	249250621	APOE	45409011	45412650	19	59128983	-9944695	Trans
P02649	-0.0544364	0.9952	cg00574958	11	68607622	+	CPT1A;CPT1A	N_Shore	135006516	APOE	45409011	45412650	19	59128983	-23198611	Trans
P02649	-0.0944898	1	cg17928676	19	45414742	-		S_Shelf	59128983	APOE	45409011	45412650	19	59128983	-5731	Cis
P02649	-0.0439811	0.9928	cg06750524	19	45409955	-	APOE	N_Shore	59128983	APOE	45409011	45412650	19	59128983	-944	Cis
P02649	0.0634443	0.9936	cg10762466	19	45347693	+		N_Shore	59128983	APOE	45409011	45412650	19	59128983	61318	Cis
P02649	0.05718	1	cg16094954	19	45251180	-	BCL3	N_Shore	59128983	APOE	45409011	45412650	19	59128983	157831	Cis
P02649	0.110976	1	cg13375295	19	45344725	+		N_Shelf	59128983	APOE	45409011	45412650	19	59128983	64286	Cis
P02649	-0.0409872	0.9768	cg12177758	19	45325415	+		OpenSea	59128983	APOE	45409011	45412650	19	59128983	83596	Cis
P02649	0.0345159	0.9728	cg05134567	19	45449165	-	APOC4-APOC2;APOC2	OpenSea	59128983	APOE	45409011	45412650	19	59128983	-40154	Cis
P02649	0.0805732	1	cg12403973	22	42230899	-	SREBF2;SREBF2	S_Shore	51304566	APOE	45409011	45412650	19	59128983	3178112	Trans
P02671	0.0535138	0.9984	cg06690548	4	139162808	-	SLC7A11	OpenSea	191154276	FGA	155511918	155504278	4	191154276	16349110	Trans
P02743	-0.0556008	0.9856	cg04179148	14	94858339	+	SERPINA1;SERPINA1;SERPINA1;SERPINA1;SERPINA1;SERPINA1;SERPINA1;SERPINA1;SERPINA1;SERPINA1	OpenSea	107349540	APCS	159557615	159558655	1	249250621	64699276	Trans
P02743	-0.0501928	0.9856	cg06690548	4	139162808	-	SLC7A11	OpenSea	191154276	APCS	159557615	159558655	1	249250621	20394807	Trans
P02747	0.0782645	1	cg18705864	11	57366425	+	SERPING1;SERPING1	OpenSea	135006516	C1QC	22970123	22974603	1	249250621	-34396302	Trans
P02747	-0.117411	1	cg03985140	12	7183010	-		OpenSea	133851895	C1QC	22970123	22974603	1	249250621	15787113	Trans
P02747	-0.131133	1	cg16642299	12	7071383	+	MIR200C	OpenSea	133851895	C1QC	22970123	22974603	1	249250621	15898740	Trans
P02747	-0.285706	1	cg14975786	12	7181181	-		OpenSea	133851895	C1QC	22970123	22974603	1	249250621	15788942	Trans
P02747	0.134111	1	cg15451504	14	106267680	+		OpenSea	107349540	C1QC	22970123	22974603	1	249250621	-83297557	Trans
P02747	-0.0818725	1	cg07839457	16	57023022	-	NLRC5	N_Shore	90354753	C1QC	22970123	22974603	1	249250621	-34052899	Trans
P02747	-0.0588571	1	cg13575798	7	127641221	+	SND1	OpenSea	159138663	C1QC	22970123	22974603	1	249250621	-104671098	Trans
P02748	-0.0528547	0.9976	cg10636246	1	159046973	+	AIM2	OpenSea	249250621	C9	39424970	39284364	5	180915260	-119622003	Trans
P02748	0.0536341	1	cg19693031	1	145441552	+	TXNIP	OpenSea	249250621	C9	39424970	39284364	5	180915260	-106016582	Trans
P02748	-0.0525276	1	cg26416615	10	63751843	+	ARID5B	OpenSea	135534747	C9	39424970	39284364	5	180915260	-24326873	Trans
P02748	-0.0399894	0.9736	cg10077239	14	30397686	-	PRKD1	S_Shore	107349540	C9	39424970	39284364	5	180915260	9027284	Trans
P02748	-0.0437741	1	cg21230266	17	38129884	-	GSDMA	OpenSea	81195210	C9	39424970	39284364	5	180915260	1295086	Trans
P02748	-0.0805441	1	cg02650017	17	47301614	+	PHOSPHO1;PHOSPHO1	Island	81195210	C9	39424970	39284364	5	180915260	-7876644	Trans
P02748	-0.0451297	0.9768	cg20959703	19	17959783	+	JAK3	S_Shore	59128983	C9	39424970	39284364	5	180915260	21465187	Trans
P02748	0.0487528	0.9976	cg09943385	2	235910985	+	SH3BP4	OpenSea	243199373	C9	39424970	39284364	5	180915260	-196486015	Trans
P02748	-0.0385079	0.9952	cg12187255	2	219010194	+		OpenSea	243199373	C9	39424970	39284364	5	180915260	-179585224	Trans
P02748	0.0366545	0.992	cg10816993	2	113874415	+	IL1RN;IL1RN;IL1RN	OpenSea	243199373	C9	39424970	39284364	5	180915260	-74449445	Trans
P02748	-0.0588881	0.9824	cg10128003	21	43642166	-	ABCG1;ABCG1;ABCG1;ABCG1;ABCG1;ABCG1	S_Shelf	48129895	C9	39424970	39284364	5	180915260	-4217196	Trans
P02748	-0.0686008	0.9944	cg09349128	22	50327986	-		N_Shore	51304566	C9	39424970	39284364	5	180915260	-10903016	Trans
P02748	0.0715061	1	cg14216476	3	129636326	+		OpenSea	198022430	C9	39424970	39284364	5	180915260	-90211356	Trans
P02748	-0.170427	1	cg13373048	3	71892575	-		OpenSea	198022430	C9	39424970	39284364	5	180915260	-32467605	Trans
P02748	0.0747627	1	cg06690548	4	139162808	-	SLC7A11	OpenSea	191154276	C9	39424970	39284364	5	180915260	-99737838	Trans
P02748	-0.0440624	0.988	cg05393284	5	39371400	+		OpenSea	180915260	C9	39424970	39284364	5	180915260	53570	Cis
P02748	-0.046367	0.9928	cg04176813	6	37017355	-		OpenSea	171115067	C9	39424970	39284364	5	180915260	2407615	Trans
P02748	-0.0468744	0.9976	cg13575798	7	127641221	+	SND1	OpenSea	159138663	C9	39424970	39284364	5	180915260	-88216251	Trans
P02749	0.0959763	1	cg15529614	17	64198109	+		OpenSea	81195210	APOH	64252643	64208151	17	81195210	54534	Cis
P02749	-0.0360531	0.9768	cg10451809	17	64210552	+	APOH;APOH	OpenSea	81195210	APOH	64252643	64208151	17	81195210	42091	Cis
P02749	0.072307	1	cg07283582	17	63770753	-	CCDC46;CCDC46	OpenSea	81195210	APOH	64252643	64208151	17	81195210	481890	Cis
P02749	0.0755826	1	cg14192542	17	64187581	-	CCDC46	N_Shore	81195210	APOH	64252643	64208151	17	81195210	65062	Cis
P02749	-0.0475228	1	cg03442606	17	63822778	+	CCDC46;CCDC46	OpenSea	81195210	APOH	64252643	64208151	17	81195210	429865	Cis
P02750	-0.055892	1	cg26416615	10	63751843	+	ARID5B	OpenSea	135534747	LRG1	4540486	4536421	19	59128983	-59211357	Trans
P02750	-0.0648735	0.9944	cg00163198	11	130767760	-	SNX19;SNX19	OpenSea	135006516	LRG1	4540486	4536421	19	59128983	-126227274	Trans
P02750	0.0645392	1	cg22488164	12	14716910	+	PLBD1	N_Shelf	133851895	LRG1	4540486	4536421	19	59128983	-10176424	Trans
P02750	-0.118452	1	cg25780496	15	101137253	-	LINS	OpenSea	102531392	LRG1	4540486	4536421	19	59128983	-96596767	Trans
P02750	-0.0476147	1	cg06135068	16	31034016	+		OpenSea	90354753	LRG1	4540486	4536421	19	59128983	-26493530	Trans
P02750	-0.0385305	1	cg21230266	17	38129884	-	GSDMA	OpenSea	81195210	LRG1	4540486	4536421	19	59128983	-33589398	Trans
P02750	-0.0925768	1	cg01948527	17	1621310	-	WDR81;WDR81	S_Shore	81195210	LRG1	4540486	4536421	19	59128983	2919176	Trans
P02750	-0.0802855	1	cg02650017	17	47301614	+	PHOSPHO1;PHOSPHO1	Island	81195210	LRG1	4540486	4536421	19	59128983	-42761128	Trans
P02750	0.062069	1	cg08950435	19	4548516	+	SEMA6B	S_Shelf	59128983	LRG1	4540486	4536421	19	59128983	-8030	Cis
P02750	0.0729976	1	cg14227460	19	4518743	+	PLIN4	OpenSea	59128983	LRG1	4540486	4536421	19	59128983	21743	Cis
P02750	-0.149922	1	cg16972240	19	4544574	-	SEMA6B	Island	59128983	LRG1	4540486	4536421	19	59128983	-4088	Cis
P02750	0.110343	1	cg17371203	19	4548585	-	SEMA6B	N_Shelf	59128983	LRG1	4540486	4536421	19	59128983	-8099	Cis
P02750	-0.0490197	1	cg12051559	19	4525565	+	PLIN5	S_Shore	59128983	LRG1	4540486	4536421	19	59128983	14921	Cis
P02750	-0.042117	0.9872	cg17078914	19	5474727	-		N_Shelf	59128983	LRG1	4540486	4536421	19	59128983	-934241	Cis
P02750	0.20356	1	cg03882382	19	4540065	-	LRG1	N_Shelf	59128983	LRG1	4540486	4536421	19	59128983	421	Cis
P02750	-0.0381574	0.9552	cg09918674	19	4638933	+	TNFAIP8L1;TNFAIP8L1	N_Shore	59128983	LRG1	4540486	4536421	19	59128983	-98447	Cis
P02750	0.117834	1	cg24291974	19	4531638	-	PLIN5	Island	59128983	LRG1	4540486	4536421	19	59128983	8848	Cis
P02750	0.071916	1	cg14950321	19	4530233	-	PLIN5	N_Shore	59128983	LRG1	4540486	4536421	19	59128983	10253	Cis
P02750	-0.176793	1	cg13373048	3	71892575	-		OpenSea	198022430	LRG1	4540486	4536421	19	59128983	-67352089	Trans
P02750	-0.0514017	0.9944	cg13575798	7	127641221	+	SND1	OpenSea	159138663	LRG1	4540486	4536421	19	59128983	-123100735	Trans
P02751	0.0912412	1	cg25780496	15	101137253	-	LINS	OpenSea	102531392	FN1	216300895	216225163	2	243199373	115163642	Trans
P02751	0.0599329	1	cg21314106	2	216300292	+	FN1;FN1;FN1;FN1;FN1;FN1;FN1	Island	243199373	FN1	216300895	216225163	2	243199373	603	Cis
P02751	-0.0482493	0.996	cg16491062	2	216306644	-		OpenSea	243199373	FN1	216300895	216225163	2	243199373	-5749	Cis
P02751	-0.0935736	1	cg08803769	2	216351835	+		OpenSea	243199373	FN1	216300895	216225163	2	243199373	-50940	Cis
P02751	-0.0987383	1	cg17532672	2	216307231	-		OpenSea	243199373	FN1	216300895	216225163	2	243199373	-6336	Cis
P02751	-0.0614764	1	cg03228449	2	216299545	-	FN1;FN1;FN1;FN1;FN1;FN1;FN1	N_Shore	243199373	FN1	216300895	216225163	2	243199373	1350	Cis
P02751	0.0716594	1	cg10692870	2	216300268	-	FN1;FN1;FN1;FN1;FN1;FN1;FN1	Island	243199373	FN1	216300895	216225163	2	243199373	627	Cis
P02751	-0.0747357	0.9608	cg23597162	7	28102341	-	JAZF1	OpenSea	159138663	FN1	216300895	216225163	2	243199373	188198554	Trans
P02751	0.104143	1	cg11262012	9	133473888	+	FUBP3	OpenSea	141213431	FN1	216300895	216225163	2	243199373	82827007	Trans
P02760	0.0415351	0.9736	cg20597747	14	94890187	-		OpenSea	107349540	AMBP	116840752	116822407	9	141213431	21950565	Trans
P02760	-0.0469836	0.9832	cg19837528	14	94776986	+	SERPINA6	OpenSea	107349540	AMBP	116840752	116822407	9	141213431	22063766	Trans
P02760	-0.0646993	1	cg21959606	3	126256688	-	CHST13;C3orf22	N_Shelf	198022430	AMBP	116840752	116822407	9	141213431	-9415936	Trans
P02763	-0.0688417	0.9984	cg00490406	1	159046773	+	AIM2	OpenSea	249250621	ORM1	117085336	117088755	9	141213431	-41961437	Trans
P02763	-0.0408629	0.9936	cg04111102	1	66153794	-		OpenSea	249250621	ORM1	117085336	117088755	9	141213431	50931542	Trans
P02763	0.0775963	1	cg06072257	1	11434636	+		OpenSea	249250621	ORM1	117085336	117088755	9	141213431	105650700	Trans
P02763	-0.152323	1	cg13373048	3	71892575	-		OpenSea	198022430	ORM1	117085336	117088755	9	141213431	45192761	Trans
P02763	-0.078771	0.9984	cg09419027	9	116861546	+	KIF12	Island	141213431	ORM1	117085336	117088755	9	141213431	223790	Cis
P02763	0.102109	1	cg00659015	9	117084920	-	ORM1	OpenSea	141213431	ORM1	117085336	117088755	9	141213431	416	Cis
P02763	-0.060182	1	cg22588682	9	116880623	-		OpenSea	141213431	ORM1	117085336	117088755	9	141213431	204713	Cis
P02763	0.0837566	1	cg03321192	9	117091360	+	ORM2	OpenSea	141213431	ORM1	117085336	117088755	9	141213431	-6024	Cis
P02763	-0.0412499	0.9648	cg00944626	9	117186670	-	DFNB31;DFNB31;DFNB31	OpenSea	141213431	ORM1	117085336	117088755	9	141213431	-101334	Cis
P02763	0.0702176	1	cg04510490	9	117111226	-	AKNA	OpenSea	141213431	ORM1	117085336	117088755	9	141213431	-25890	Cis
P02765	0.0716653	1	cg21510841	3	186330903	+	AHSG;AHSG	OpenSea	198022430	AHSG	186330712	186339107	3	198022430	-191	Cis
P02765	0.0982921	1	cg14264914	3	186342267	+		OpenSea	198022430	AHSG	186330712	186339107	3	198022430	-11555	Cis
P02765	0.1201	1	cg25162301	3	186330055	+	AHSG	OpenSea	198022430	AHSG	186330712	186339107	3	198022430	657	Cis
P02775	0.126972	1	cg09996019	2	70296389	-	PCBP1-AS1	OpenSea	243199373	PPBP	74853914	74852755	4	191154276	4557525	Trans
P02775	0.0374213	0.9936	cg00479501	20	1921521	-		S_Shelf	63025520	PPBP	74853914	74852755	4	191154276	72932393	Trans
P02775	0.0615452	0.9944	cg03964851	5	93905427	-	MIR1974;C5orf36;C5orf36	OpenSea	180915260	PPBP	74853914	74852755	4	191154276	-19051513	Trans
P02775	0.108299	1	cg12378834	5	134646487	+	C5orf66	OpenSea	180915260	PPBP	74853914	74852755	4	191154276	-59792573	Trans
P02775	0.0666012	0.9712	cg13935634	6	10583769	+	GCNT2;GCNT2	OpenSea	171115067	PPBP	74853914	74852755	4	191154276	64270145	Trans
P02775	-0.0394944	1	cg01429649	9	4835493	+	RCL1;RCL1;RCL1	OpenSea	141213431	PPBP	74853914	74852755	4	191154276	70018421	Trans
P02787	-0.055941	1	cg06072257	1	11434636	+		OpenSea	249250621	TF	133464800	133497850	3	198022430	122030164	Trans
P02787	-0.0655911	0.976	cg01448562	3	133502909	+		Island	198022430	TF	133464800	133497850	3	198022430	-38109	Cis
P02787	0.0510362	1	cg10772086	3	133464651	-	TF	N_Shore	198022430	TF	133464800	133497850	3	198022430	149	Cis
P02787	0.0679818	0.9656	cg11804293	4	90056255	-		OpenSea	191154276	TF	133464800	133497850	3	198022430	43408545	Trans
P02787	-0.0380248	0.9888	cg02815835	6	25710694	-		OpenSea	171115067	TF	133464800	133497850	3	198022430	107754106	Trans
P02787	-0.0416798	0.9992	cg07292755	6	25638524	+		OpenSea	171115067	TF	133464800	133497850	3	198022430	107826276	Trans
P02787	0.0495977	1	cg07011110	6	26500482	-	BTN1A1	N_Shore	171115067	TF	133464800	133497850	3	198022430	106964318	Trans
P02787	-0.0493671	1	cg01825951	6	25333282	+	LRRC16A;LRRC16A	OpenSea	171115067	TF	133464800	133497850	3	198022430	108131518	Trans
P02790	-0.0446089	0.996	cg10146199	4	157998201	+	GLRB;GLRB;GLRB	S_Shore	191154276	HPX	6463847	6452279	11	135006516	-151534354	Trans
P02790	-0.0509199	0.9856	cg03546163	6	35654363	-	FKBP5;FKBP5;FKBP5;FKBP5	N_Shore	171115067	HPX	6463847	6452279	11	135006516	-29190516	Trans
P02790	0.0548319	1	cg23302214	9	139565026	+	EGFL7;EGFL7;MIR126;EGFL7;EGFL7;EGFL7	Island	141213431	HPX	6463847	6452279	11	135006516	-133101179	Trans
P04003	0.0493831	0.9648	cg11739399	1	206669785	-	IKBKE	OpenSea	249250621	C4BPA	207277607	207318317	1	249250621	607822	Cis
P04003	0.148357	1	cg06072257	1	11434636	+		OpenSea	249250621	C4BPA	207277607	207318317	1	249250621	195842971	Trans
P04003	-0.189294	1	cg01181898	1	207277456	+	C4BPA	OpenSea	249250621	C4BPA	207277607	207318317	1	249250621	151	Cis
P04003	-0.102819	0.9704	cg26514552	1	207277450	+	C4BPA	OpenSea	249250621	C4BPA	207277607	207318317	1	249250621	157	Cis
P04003	0.106313	1	cg07839457	16	57023022	-	NLRC5	N_Shore	90354753	C4BPA	207277607	207318317	1	249250621	150254585	Trans
P04003	0.0451216	0.9688	cg07637989	5	142871584	+		OpenSea	180915260	C4BPA	207277607	207318317	1	249250621	64406023	Trans
P04003	-0.045026	0.9736	cg04771084	6	31973255	+	CYP21A2;CYP21A2	OpenSea	171115067	C4BPA	207277607	207318317	1	249250621	175304352	Trans
P04003	0.0364593	0.9744	cg20914370	7	27779595	-	TAX1BP1;TAX1BP1	Island	159138663	C4BPA	207277607	207318317	1	249250621	179498012	Trans
P04003	-0.0352103	0.9736	cg09660151	8	126479143	-		OpenSea	146364022	C4BPA	207277607	207318317	1	249250621	80798464	Trans
P04004	-0.0915141	1	cg17901584	1	55353706	+	DHCR24	S_Shore	249250621	VTN	26700110	26691290	17	81195210	-28653596	Trans
P04004	-0.0792444	1	cg19693031	1	145441552	+	TXNIP	OpenSea	249250621	VTN	26700110	26691290	17	81195210	-118741442	Trans
P04004	-0.0653597	1	cg06072257	1	11434636	+		OpenSea	249250621	VTN	26700110	26691290	17	81195210	15265474	Trans
P04004	-0.0396063	0.9848	cg04658946	10	65321205	+	REEP3	OpenSea	135534747	VTN	26700110	26691290	17	81195210	-38621095	Trans
P04004	-0.0668388	1	cg14592794	17	26700958	+	SARM1	S_Shore	81195210	VTN	26700110	26691290	17	81195210	-848	Cis
P04004	0.0854333	0.996	cg10342447	17	26645325	+	TMEM97	Island	81195210	VTN	26700110	26691290	17	81195210	54785	Cis
P04004	-0.0633143	0.9864	cg02650017	17	47301614	+	PHOSPHO1;PHOSPHO1	Island	81195210	VTN	26700110	26691290	17	81195210	-20601504	Trans
P04004	0.0740881	0.9848	cg07212401	2	20059985	+		OpenSea	243199373	VTN	26700110	26691290	17	81195210	6640125	Trans
P04004	0.047728	0.9616	cg22559900	20	49125450	+	PTPN1;PTPN1	N_Shore	63025520	VTN	26700110	26691290	17	81195210	-22425340	Trans
P04004	-0.0712959	1	cg22652934	21	36180035	+	RUNX1;RUNX1	OpenSea	48129895	VTN	26700110	26691290	17	81195210	-9479925	Trans
P04004	0.0854215	1	cg06500161	21	43656587	+	ABCG1;ABCG1;ABCG1;ABCG1;ABCG1;ABCG1	S_Shore	48129895	VTN	26700110	26691290	17	81195210	-16956477	Trans
P04114	0.082054	1	cg00908766	1	109817496	+	CELSR2	OpenSea	249250621	APOB	21266945	21224301	2	243199373	-88550551	Trans
P04114	-0.089994	1	cg00574958	11	68607622	+	CPT1A;CPT1A	N_Shore	135006516	APOB	21266945	21224301	2	243199373	-47340677	Trans
P04114	0.0486081	0.9648	cg09803092	15	91381597	+		OpenSea	102531392	APOB	21266945	21224301	2	243199373	-70114652	Trans
P04114	0.0456841	0.9872	cg15373972	19	11219638	+	LDLR;LDLR;LDLR;LDLR;LDLR	S_Shelf	59128983	APOB	21266945	21224301	2	243199373	10047307	Trans
P04114	0.0474078	0.9936	cg16471933	19	45411802	+	APOE	Island	59128983	APOB	21266945	21224301	2	243199373	-24144857	Trans
P04114	0.0889484	1	cg03637691	19	11202610	+	LDLR;LDLR;LDLR;LDLR;LDLR	S_Shore	59128983	APOB	21266945	21224301	2	243199373	10064335	Trans
P04114	-0.0432395	0.9744	cg13375295	19	45344725	+		N_Shelf	59128983	APOB	21266945	21224301	2	243199373	-24077780	Trans
P04114	-0.0496639	0.9504	cg03793277	19	45416910	-	APOC1	OpenSea	59128983	APOB	21266945	21224301	2	243199373	-24149965	Trans
P04114	-0.062629	1	cg17075888	7	95225339	+	PDK4	N_Shore	159138663	APOB	21266945	21224301	2	243199373	-73958394	Trans
P04114	0.102323	1	cg09847270	8	126011433	-	SQLE;SQLE	S_Shore	146364022	APOB	21266945	21224301	2	243199373	-104744488	Trans
P04196	0.0414101	0.9904	cg26416615	10	63751843	+	ARID5B	OpenSea	135534747	HRG	186378005	186396029	3	198022430	122626162	Trans
P04196	0.0519054	0.9984	cg17114584	11	613792	-	IRF7;IRF7;IRF7	N_Shore	135006516	HRG	186378005	186396029	3	198022430	185764213	Trans
P04196	0.0443382	0.9528	cg26975271	16	69914653	+	WWP2;WWP2;WWP2;WWP2	OpenSea	90354753	HRG	186378005	186396029	3	198022430	116463352	Trans
P04196	0.0443539	0.9944	cg07878065	18	2641871	-		OpenSea	78077248	HRG	186378005	186396029	3	198022430	183736134	Trans
P04196	0.0449742	1	cg12454167	3	186435060	+	KNG1;KNG1;KNG1	OpenSea	198022430	HRG	186378005	186396029	3	198022430	-57055	Cis
P04196	0.115352	1	cg13826658	3	186382725	+	HRG	OpenSea	198022430	HRG	186378005	186396029	3	198022430	-4720	Cis
P04196	0.116452	1	cg00100948	3	186382460	-	HRG	OpenSea	198022430	HRG	186378005	186396029	3	198022430	-4455	Cis
P04196	0.12022	1	cg10470041	3	186424438	+		OpenSea	198022430	HRG	186378005	186396029	3	198022430	-46433	Cis
P04196	-0.0399802	0.9984	cg05516821	3	186358472	-	FETUB	OpenSea	198022430	HRG	186378005	186396029	3	198022430	19533	Cis
P04196	0.158971	1	cg13908232	3	186371902	-		OpenSea	198022430	HRG	186378005	186396029	3	198022430	6103	Cis
P04196	-0.0352973	0.9672	cg11080206	8	133805449	+	PHF20L1;PHF20L1;PHF20L1	OpenSea	146364022	HRG	186378005	186396029	3	198022430	52572556	Trans
P04211	-0.0454696	0.992	cg23530333	2	89054046	-		OpenSea	243199373	IGLV7-43	22749356	22749827	22	51304566	-66304690	Trans
P04217	0.0953113	1	cg02865302	19	58840581	+	ZSCAN22	S_Shore	59128983	A1BG	58864865	58856544	19	59128983	24284	Cis
P04275	0.0954496	1	cg21160290	9	136149941	-	ABO	N_Shore	141213431	VWF	6233936	6058040	12	133851895	-129916005	Trans
P04275	-0.0552855	0.9912	cg12020464	9	136131183	-	ABO	Island	141213431	VWF	6233936	6058040	12	133851895	-129897247	Trans
P04275	0.108764	1	cg24267699	9	136151359	+	ABO	Island	141213431	VWF	6233936	6058040	12	133851895	-129917423	Trans
P04430	0.0410828	0.9808	cg23530333	2	89054046	-		OpenSea	243199373	IGKV1-16	89399854	89399352	2	243199373	345808	Cis
P04430	-0.0533295	0.9552	cg08122652	3	122281939	-	PARP9;PARP9;DTX3L;PARP9;PARP9;PARP9;PARP9	N_Shore	198022430	IGKV1-16	89399854	89399352	2	243199373	-32882085	Trans
P05160	-0.0586376	1	cg07967246	1	197305177	-	CRB1;CRB1;CRB1;CRB1;CRB1;CRB1	OpenSea	249250621	F13B	197036397	197008321	1	249250621	-268780	Cis
P05160	-0.0476066	0.9992	cg04345744	1	196507743	-	KCNT2;KCNT2;KCNT2	OpenSea	249250621	F13B	197036397	197008321	1	249250621	528654	Cis
P05160	0.0745752	1	cg05315334	13	113656212	-	MCF2L;MCF2L	Island	115169878	F13B	197036397	197008321	1	249250621	83380185	Trans
P05160	-0.0407875	0.9968	cg16530177	6	6320324	-	F13A1	OpenSea	171115067	F13B	197036397	197008321	1	249250621	190716073	Trans
P05543	0.0733509	0.9928	cg06088069	14	75895604	+	JDP2;JDP2;JDP2	S_Shore	107349540	SERPINA7	105282729	105277197	X		29387125	Trans
P05546	0.0440823	0.9968	cg20597747	14	94890187	-		OpenSea	107349540	SERPIND1	21128167	21142008	22	51304566	-73762020	Trans
P05546	-0.0557306	0.9984	cg04179148	14	94858339	+	SERPINA1;SERPINA1;SERPINA1;SERPINA1;SERPINA1;SERPINA1;SERPINA1;SERPINA1;SERPINA1;SERPINA1	OpenSea	107349540	SERPIND1	21128167	21142008	22	51304566	-73730172	Trans
P05546	-0.0516533	0.9992	cg04702007	16	72108059	+	HPR	OpenSea	90354753	SERPIND1	21128167	21142008	22	51304566	-50979892	Trans
P05546	-0.118761	1	cg09584711	16	72096944	+	HPR	OpenSea	90354753	SERPIND1	21128167	21142008	22	51304566	-50968777	Trans
P05546	-0.0732388	1	cg05086879	22	39861490	-	MGAT3	OpenSea	51304566	SERPIND1	21128167	21142008	22	51304566	-18733323	Trans
P06310	-0.127979	1	cg09100244	14	106115655	+		OpenSea	107349540	IGKV2-30	89545079	89544264	2	243199373	-16570576	Trans
P06310	0.0660306	1	cg11766834	2	90077662	+		OpenSea	243199373	IGKV2-30	89545079	89544264	2	243199373	-532583	Cis
P06310	-0.0488238	1	cg13874643	2	89184765	+		OpenSea	243199373	IGKV2-30	89545079	89544264	2	243199373	360314	Cis
P06310	-0.147717	1	cg07816122	2	89460017	+		OpenSea	243199373	IGKV2-30	89545079	89544264	2	243199373	85062	Cis
P06312	-0.0586682	1	cg06072257	1	11434636	+		OpenSea	249250621	IGKV4-1	89184913	89185669	2	243199373	77750277	Trans
P06312	-0.0426542	0.9888	cg15560790	16	81617778	+	CMIP;CMIP	OpenSea	90354753	IGKV4-1	89184913	89185669	2	243199373	7567135	Trans
P06312	0.06338	1	cg07816122	2	89460017	+		OpenSea	243199373	IGKV4-1	89184913	89185669	2	243199373	-275104	Cis
P06312	-0.0330956	0.9632	cg24603882	2	224414904	+		OpenSea	243199373	IGKV4-1	89184913	89185669	2	243199373	-135229991	Trans
P06312	0.0549368	0.988	cg08265274	6	32490444	+	HLA-DRB5	S_Shore	171115067	IGKV4-1	89184913	89185669	2	243199373	56694469	Trans
P06396	-0.0395384	0.9696	cg12140668	1	197744252	+	DENND1B;DENND1B	Island	249250621	GSN	123970072	124095121	9	141213431	-73774180	Trans
P06396	0.100603	1	cg07252680	14	94857224	+	SERPINA1;SERPINA1;SERPINA1;SERPINA1;SERPINA1;SERPINA1;SERPINA1;SERPINA1;SERPINA1;SERPINA1	OpenSea	107349540	GSN	123970072	124095121	9	141213431	29112848	Trans
P06396	-0.0573013	1	cg06500161	21	43656587	+	ABCG1;ABCG1;ABCG1;ABCG1;ABCG1;ABCG1	S_Shore	48129895	GSN	123970072	124095121	9	141213431	80313485	Trans
P06727	-0.0449705	0.9904	cg03196329	11	116684684	+		OpenSea	135006516	APOA4	116694022	116691419	11	135006516	9338	Cis
P06727	-0.0559436	1	cg03546163	6	35654363	-	FKBP5;FKBP5;FKBP5;FKBP5	N_Shore	171115067	APOA4	116694022	116691419	11	135006516	81039659	Trans
P07357	0.0626487	1	cg11230822	1	57375659	+	C8A	OpenSea	249250621	C8A	57320479	57383894	1	249250621	-55180	Cis
P07357	0.0497055	0.9984	cg06072257	1	11434636	+		OpenSea	249250621	C8A	57320479	57383894	1	249250621	45885843	Trans
P07357	-0.0509398	0.9592	cg00693599	9	139836323	+	FBXW5	Island	141213431	C8A	57320479	57383894	1	249250621	-82515844	Trans
P07357	-0.0506791	0.9752	cg17638564	9	139845509	+	LCN12	N_Shore	141213431	C8A	57320479	57383894	1	249250621	-82525030	Trans
P07357	0.0669888	1	cg13510360	9	139795609	+	TRAF2	OpenSea	141213431	C8A	57320479	57383894	1	249250621	-82475130	Trans
P07360	0.0400152	0.9896	cg07857113	1	57319088	-	C8A	OpenSea	249250621	C8G	139839698	139841426	9	141213431	82520610	Trans
P07360	0.0660304	1	cg11230822	1	57375659	+	C8A	OpenSea	249250621	C8G	139839698	139841426	9	141213431	82464039	Trans
P07360	0.0554853	1	cg06072257	1	11434636	+		OpenSea	249250621	C8G	139839698	139841426	9	141213431	128405062	Trans
P07360	0.0753741	1	cg16658931	19	51171061	-	SHANK1	Island	59128983	C8G	139839698	139841426	9	141213431	88668637	Trans
P07360	-0.0721836	0.9712	cg09349128	22	50327986	-		N_Shore	51304566	C8G	139839698	139841426	9	141213431	89511712	Trans
P07360	-0.0902968	1	cg00693599	9	139836323	+	FBXW5	Island	141213431	C8G	139839698	139841426	9	141213431	3375	Cis
P07360	-0.107337	1	cg17638564	9	139845509	+	LCN12	N_Shore	141213431	C8G	139839698	139841426	9	141213431	-5811	Cis
P07360	-0.0749588	1	cg12766106	9	139803690	+	TRAF2	N_Shore	141213431	C8G	139839698	139841426	9	141213431	36008	Cis
P07360	0.0803519	0.9904	cg13510360	9	139795609	+	TRAF2	OpenSea	141213431	C8G	139839698	139841426	9	141213431	44089	Cis
P07360	-0.0843062	1	cg05941319	9	139833838	-		N_Shore	141213431	C8G	139839698	139841426	9	141213431	5860	Cis
P08185	0.118555	1	cg04983687	16	88558223	-	ZFPM1	Island	90354753	SERPINA6	94789731	94770585	14	107349540	6231508	Trans
P08185	-0.11676	1	cg03133256	22	24802889	-	SPECC1L-ADORA2A;SPECC1L;SPECC1L;SPECC1L;SPECC1L	OpenSea	51304566	SERPINA6	94789731	94770585	14	107349540	69986842	Trans
P08571	0.112272	1	cg17364865	3	121380361	+	HCLS1;HCLS1	OpenSea	198022430	CD14	140013286	140011313	5	180915260	18632925	Trans
P08571	-0.070456	1	cg02806280	5	140021847	+	TMCO6;TMCO6;TMCO6	S_Shelf	180915260	CD14	140013286	140011313	5	180915260	-8561	Cis
P08603	0.0504204	0.9768	cg18385770	1	197326326	+	CRB1;CRB1;CRB1;CRB1;CRB1;CRB1	OpenSea	249250621	CFH	196621008	196716634	1	249250621	-705318	Cis
P08603	0.0931842	1	cg13441112	1	196844364	-		N_Shelf	249250621	CFH	196621008	196716634	1	249250621	-223356	Cis
P08603	-0.0498325	0.9984	cg13682187	1	196946512	-	CFHR5	OpenSea	249250621	CFH	196621008	196716634	1	249250621	-325504	Cis
P08603	0.145642	1	cg09272074	1	197062813	-	ASPM;ASPM	OpenSea	249250621	CFH	196621008	196716634	1	249250621	-441805	Cis
P08603	0.0558571	1	cg06072257	1	11434636	+		OpenSea	249250621	CFH	196621008	196716634	1	249250621	185186372	Trans
P08603	-0.057536	0.9768	cg26277237	9	631910	-	KANK1;KANK1;KANK1	OpenSea	141213431	CFH	196621008	196716634	1	249250621	195989098	Trans
P10643	-0.0425724	0.9928	cg04560810	5	138861847	+	TMEM173	OpenSea	180915260	C7	40909354	40983041	5	180915260	-97952493	Trans
P10643	0.0793662	1	cg20489425	5	40386735	-		OpenSea	180915260	C7	40909354	40983041	5	180915260	522619	Cis
P10643	-0.115123	1	cg21544410	5	40972329	+	C7	OpenSea	180915260	C7	40909354	40983041	5	180915260	-62975	Cis
P10643	0.0541768	0.9992	cg03722970	5	40507277	-		OpenSea	180915260	C7	40909354	40983041	5	180915260	402077	Cis
P14151	0.0830626	1	cg13122356	1	169554071	+	F5	OpenSea	249250621	SELL	169680839	169659808	1	249250621	126768	Cis
P14151	-0.162133	1	cg07001450	1	169665464	-	SELL;SELL	OpenSea	249250621	SELL	169680839	169659808	1	249250621	15375	Cis
P14151	-0.0522486	1	cg27349114	1	169540934	+	F5	OpenSea	249250621	SELL	169680839	169659808	1	249250621	139905	Cis
P14151	-0.0534047	1	cg02590484	17	38178658	-	MED24;MED24;MED24;MED24;MED24;MED24;MED24;MED24	OpenSea	81195210	SELL	169680839	169659808	1	249250621	131502181	Trans
P14151	0.0973553	1	cg12909619	2	136806951	+		OpenSea	243199373	SELL	169680839	169659808	1	249250621	32873888	Trans
P15169	-0.0416447	0.9616	cg24782162	10	101668555	+	DNMBP	OpenSea	135534747	CPN1	101841634	101801950	10	135534747	173079	Cis
P15169	-0.0992405	1	cg01256349	10	101805655	+	CPN1	OpenSea	135534747	CPN1	101841634	101801950	10	135534747	35979	Cis
P15169	0.0820611	1	cg11344164	10	101878520	-		S_Shelf	135534747	CPN1	101841634	101801950	10	135534747	-36886	Cis
P15169	0.0485444	0.9832	cg07856168	10	101698701	+	DNMBP;DNMBP-AS1	OpenSea	135534747	CPN1	101841634	101801950	10	135534747	142933	Cis
P15169	0.0611082	0.9992	cg18451173	10	101861489	-		OpenSea	135534747	CPN1	101841634	101801950	10	135534747	-19855	Cis
P15169	-0.0927908	1	cg17044311	10	101542983	+	ABCC2	OpenSea	135534747	CPN1	101841634	101801950	10	135534747	298651	Cis
P15169	0.126587	1	cg05184072	10	101813599	-	CPN1	OpenSea	135534747	CPN1	101841634	101801950	10	135534747	28035	Cis
P15169	0.076846	1	cg10342447	17	26645325	+	TMEM97	Island	81195210	CPN1	101841634	101801950	10	135534747	75196309	Trans
P15169	-0.0534777	1	cg21832427	3	194060180	+		OpenSea	198022430	CPN1	101841634	101801950	10	135534747	-92218546	Trans
P18428	-0.0436006	0.9776	cg26416615	10	63751843	+	ARID5B	OpenSea	135534747	LBP	36974759	37005665	20	63025520	-26777084	Trans
P18428	0.0539849	0.9816	cg13108341	17	11608711	-	DNAH9	OpenSea	81195210	LBP	36974759	37005665	20	63025520	25366048	Trans
P18428	-0.11692	1	cg02650017	17	47301614	+	PHOSPHO1;PHOSPHO1	Island	81195210	LBP	36974759	37005665	20	63025520	-10326855	Trans
P18428	-0.0561658	0.968	cg09765245	2	101926154	+	RNF149	S_Shore	243199373	LBP	36974759	37005665	20	63025520	-64951395	Trans
P18428	-0.0537187	1	cg05710777	2	65089821	+	LOC101927438	N_Shelf	243199373	LBP	36974759	37005665	20	63025520	-28115062	Trans
P18428	0.054168	1	cg01720774	20	36628932	+	TTI1;TTI1	OpenSea	63025520	LBP	36974759	37005665	20	63025520	345827	Cis
P18428	0.101748	1	cg07053727	20	36965646	-	BPI	OpenSea	63025520	LBP	36974759	37005665	20	63025520	9113	Cis
P18428	-0.0822183	1	cg21695686	20	36935984	+	BPI;BPI	OpenSea	63025520	LBP	36974759	37005665	20	63025520	38775	Cis
P18428	-0.0686482	1	cg08254089	20	36933189	+	BPI	OpenSea	63025520	LBP	36974759	37005665	20	63025520	41570	Cis
P18428	0.0915083	1	cg04937481	20	5637035	-		OpenSea	63025520	LBP	36974759	37005665	20	63025520	31337724	Trans
P18428	-0.0802404	1	cg18979491	20	36974445	+	LBP	OpenSea	63025520	LBP	36974759	37005665	20	63025520	314	Cis
P18428	-0.211301	1	cg13373048	3	71892575	-		OpenSea	198022430	LBP	36974759	37005665	20	63025520	-34917816	Trans
P18428	0.0451268	0.9952	cg26606886	3	194470278	+	LOC100507391	OpenSea	198022430	LBP	36974759	37005665	20	63025520	-157495519	Trans
P18428	-0.0532248	0.9856	cg04176813	6	37017355	-		OpenSea	171115067	LBP	36974759	37005665	20	63025520	-42596	Trans
P18428	-0.0504358	1	cg24499891	6	25007637	+	FAM65B	OpenSea	171115067	LBP	36974759	37005665	20	63025520	11967122	Trans
P19652	-0.113196	1	cg00659015	9	117084920	-	ORM1	OpenSea	141213431	ORM2	117092149	117095532	9	141213431	7229	Cis
P19652	-0.0756544	1	cg03327018	9	117049852	+	COL27A1	OpenSea	141213431	ORM2	117092149	117095532	9	141213431	42297	Cis
P19652	-0.0526479	1	cg13826055	9	117259143	+	DFNB31;DFNB31	OpenSea	141213431	ORM2	117092149	117095532	9	141213431	-166994	Cis
P19652	-0.0722863	1	cg00969271	9	117093052	-	ORM2	OpenSea	141213431	ORM2	117092149	117095532	9	141213431	-903	Cis
P19652	-0.0542671	1	cg15958572	9	117047957	+	COL27A1	OpenSea	141213431	ORM2	117092149	117095532	9	141213431	44192	Cis
P19652	0.0550548	0.9904	cg22588682	9	116880623	-		OpenSea	141213431	ORM2	117092149	117095532	9	141213431	211526	Cis
P19652	-0.0767054	1	cg03321192	9	117091360	+	ORM2	OpenSea	141213431	ORM2	117092149	117095532	9	141213431	789	Cis
P19652	0.101694	1	cg00944626	9	117186670	-	DFNB31;DFNB31;DFNB31	OpenSea	141213431	ORM2	117092149	117095532	9	141213431	-94521	Cis
P19827	0.0633219	1	cg26561082	10	410363	+	DIP2C	S_Shore	135534747	ITIH1	52811603	52826078	3	198022430	52401240	Trans
P20742	0.0562103	1	cg23256579	12	11002403	+	PRR4;PRR4	OpenSea	133851895	PZP	9360966	9301436	12	133851895	-1641437	Trans
P20742	0.107908	1	cg13108341	17	11608711	-	DNAH9	OpenSea	81195210	PZP	9360966	9301436	12	133851895	-2247745	Trans
P20851	0.103457	1	cg06072257	1	11434636	+		OpenSea	249250621	C4BPB	207262187	207273338	1	249250621	195827551	Trans
P22792	-0.103175	1	cg01256349	10	101805655	+	CPN1	OpenSea	135534747	CPN2	194072057	194060494	3	198022430	92266402	Trans
P22792	0.0821332	1	cg11344164	10	101878520	-		S_Shelf	135534747	CPN2	194072057	194060494	3	198022430	92193537	Trans
P22792	0.0946444	1	cg05184072	10	101813599	-	CPN1	OpenSea	135534747	CPN2	194072057	194060494	3	198022430	92258458	Trans
P22792	0.0561099	0.9984	cg19026207	17	26645466	+	TMEM97	Island	81195210	CPN2	194072057	194060494	3	198022430	167426591	Trans
P22792	0.14596	1	cg21846903	17	26697281	-	VTN;VTN	N_Shore	81195210	CPN2	194072057	194060494	3	198022430	167374776	Trans
P22792	0.136652	1	cg10342447	17	26645325	+	TMEM97	Island	81195210	CPN2	194072057	194060494	3	198022430	167426732	Trans
P22792	-0.0642334	1	cg23919556	17	26691310	+	SEBOX	OpenSea	81195210	CPN2	194072057	194060494	3	198022430	167380747	Trans
P22792	0.0931324	1	cg17811497	3	194068140	+	CPN2;CPN2	OpenSea	198022430	CPN2	194072057	194060494	3	198022430	3917	Cis
P22792	-0.0875011	1	cg21832427	3	194060180	+		OpenSea	198022430	CPN2	194072057	194060494	3	198022430	11877	Cis
P25311	-0.0645459	0.9968	cg25345365	11	114050114	-	ZBTB16;ZBTB16	OpenSea	135006516	AZGP1	99573780	99564343	7	159138663	-14476334	Trans
P25311	-0.106461	1	cg19636519	7	99541626	+		OpenSea	159138663	AZGP1	99573780	99564343	7	159138663	32154	Cis
P27169	-0.0393847	0.9792	cg12194745	17	79423649	-	BAHCC1	N_Shelf	81195210	PON1	95025673	94926988	7	159138663	15602024	Trans
P27169	-0.0380253	0.9664	cg06690548	4	139162808	-	SLC7A11	OpenSea	191154276	PON1	95025673	94926988	7	159138663	-44137135	Trans
P27169	0.0323529	0.9648	cg17075888	7	95225339	+	PDK4	N_Shore	159138663	PON1	95025673	94926988	7	159138663	-199666	Cis
P27169	-0.0321254	0.9888	cg05495628	7	94938373	+	PON1	OpenSea	159138663	PON1	95025673	94926988	7	159138663	87300	Cis
P27169	0.0430659	1	cg06695683	7	95041624	-	PON2;PON2;PON2;PON2	OpenSea	159138663	PON1	95025673	94926988	7	159138663	-15951	Cis
P27169	0.033393	0.9768	cg03352185	7	94517947	+		OpenSea	159138663	PON1	95025673	94926988	7	159138663	507726	Cis
P27169	-0.0338396	0.9992	cg05433222	7	94948020	+	PON1	OpenSea	159138663	PON1	95025673	94926988	7	159138663	77653	Cis
P27169	-0.0399394	0.9968	cg15544721	7	94536691	-	PPP1R9A;PPP1R9A	N_Shore	159138663	PON1	95025673	94926988	7	159138663	488982	Cis
P27169	0.108717	1	cg08034980	7	95027751	+		S_Shore	159138663	PON1	95025673	94926988	7	159138663	-2078	Cis
P27169	-0.176402	1	cg05342682	7	94953680	+	PON1	N_Shore	159138663	PON1	95025673	94926988	7	159138663	71993	Cis
P27169	-0.0350302	0.9984	cg11377695	7	95138726	-	ASB4;ASB4	OpenSea	159138663	PON1	95025673	94926988	7	159138663	-113053	Cis
P27169	-0.279199	1	cg17330251	7	94953956	+	PON1	Island	159138663	PON1	95025673	94926988	7	159138663	71717	Cis
P29622	-0.0496925	1	cg08764227	14	95047880	-	SERPINA5	OpenSea	107349540	SERPINA4	95027428	95036250	14	107349540	-20452	Cis
P29622	-0.0560649	1	cg18561199	14	95027379	+	SERPINA4;SERPINA4;SERPINA4	OpenSea	107349540	SERPINA4	95027428	95036250	14	107349540	49	Cis
P29622	0.0578764	1	cg16462006	14	95155784	+		OpenSea	107349540	SERPINA4	95027428	95036250	14	107349540	-128356	Cis
P29622	-0.0491289	1	cg21885778	14	95038231	+		OpenSea	107349540	SERPINA4	95027428	95036250	14	107349540	-10803	Cis
P29622	-0.112677	1	cg05186455	14	95027692	-	SERPINA4	OpenSea	107349540	SERPINA4	95027428	95036250	14	107349540	-264	Cis
P29622	0.0437676	0.952	cg20959703	19	17959783	+	JAK3	S_Shore	59128983	SERPINA4	95027428	95036250	14	107349540	77067645	Trans
P29622	0.104663	1	cg09349128	22	50327986	-		N_Shore	51304566	SERPINA4	95027428	95036250	14	107349540	44699442	Trans
P35858	0.0452116	0.9904	cg00935504	16	1863053	+	HAGH;HAGH	OpenSea	90354753	IGFALS	1844972	1840414	16	90354753	-18081	Cis
P35858	0.0567411	0.952	cg13126979	16	1824177	-	MRPS34;MRPS34;EME2	S_Shore	90354753	IGFALS	1844972	1840414	16	90354753	20795	Cis
P35858	-0.0514095	1	cg06690548	4	139162808	-	SLC7A11	OpenSea	191154276	IGFALS	1844972	1840414	16	90354753	-137317836	Trans
P36955	0.056209	0.9824	cg10501210	1	207997020	+		OpenSea	249250621	SERPINF1	1665253	1680868	17	81195210	-206331767	Trans
P36955	-0.0785548	1	cg19693031	1	145441552	+	TXNIP	OpenSea	249250621	SERPINF1	1665253	1680868	17	81195210	-143776299	Trans
P36955	-0.0674961	1	cg18403478	17	1683424	-	SMYD4	OpenSea	81195210	SERPINF1	1665253	1680868	17	81195210	-18171	Cis
P36955	-0.0702363	0.9552	cg06940127	17	1665303	+	SERPINF1;SERPINF1	OpenSea	81195210	SERPINF1	1665253	1680868	17	81195210	-50	Cis
P36955	0.0618032	0.9936	cg04955351	17	1667921	+	SERPINF1	OpenSea	81195210	SERPINF1	1665253	1680868	17	81195210	-2668	Cis
P36955	-0.0554666	0.9776	cg05119988	4	166251189	+	SC4MOL;SC4MOL	S_Shelf	191154276	SERPINF1	1665253	1680868	17	81195210	-164585936	Trans
P43652	-0.0476874	0.9952	cg19693031	1	145441552	+	TXNIP	OpenSea	249250621	AFM	74347400	74369691	4	191154276	-71094152	Trans
P43652	0.125282	1	cg00163198	11	130767760	-	SNX19;SNX19	OpenSea	135006516	AFM	74347400	74369691	4	191154276	-56420360	Trans
P43652	0.0611139	1	cg06500161	21	43656587	+	ABCG1;ABCG1;ABCG1;ABCG1;ABCG1;ABCG1	S_Shore	48129895	AFM	74347400	74369691	4	191154276	30690813	Trans
P51884	-0.036353	0.9688	cg05701548	10	35652116	-	CCNY;CCNY	OpenSea	135534747	LUM	91505608	91496406	12	133851895	55853492	Trans
P51884	-0.0466784	0.9696	cg21184711	7	122488330	+	CADPS2;CADPS2;CADPS2	OpenSea	159138663	LUM	91505608	91496406	12	133851895	-30982722	Trans
P55056	-0.126159	1	cg05325763	11	68607719	-	CPT1A;CPT1A	S_Shore	135006516	APOC4	45445495	45452820	19	59128983	-23162224	Trans
P55056	-0.0458022	0.9968	cg17928676	19	45414742	-		S_Shelf	59128983	APOC4	45445495	45452820	19	59128983	30753	Cis
P55056	0.0648028	1	cg08121984	19	45429870	+	APOC1P1;APOC1P1;APOC1P1	OpenSea	59128983	APOC4	45445495	45452820	19	59128983	15625	Cis
P55056	-0.0835392	1	cg24817351	19	45447005	+	APOC4;APOC4-APOC2	OpenSea	59128983	APOC4	45445495	45452820	19	59128983	-1510	Cis
P55056	0.124244	1	cg08701064	19	45448439	+	APOC4;APOC2;APOC4-APOC2	OpenSea	59128983	APOC4	45445495	45452820	19	59128983	-2944	Cis
P55056	0.0656017	1	cg06500161	21	43656587	+	ABCG1;ABCG1;ABCG1;ABCG1;ABCG1;ABCG1	S_Shore	48129895	APOC4	45445495	45452820	19	59128983	1788908	Trans
P78563	0.0547067	0.9992	cg16033053	10	28034794	+	MKX	Island	135534747	ADARB1	46493768	46646478	21	48129895	18458974	Trans
P78563	0.0418726	0.9816	cg17124583	10	8097641	-	GATA3;GATA3	Island	135534747	ADARB1	46493768	46646478	21	48129895	38396127	Trans
P78563	0.0631396	1	cg07469402	12	45444767	+	DBX2;DBX2	Island	133851895	ADARB1	46493768	46646478	21	48129895	1049001	Trans
P78563	-0.0925853	1	cg04456029	12	113496126	-	DTX1	S_Shore	133851895	ADARB1	46493768	46646478	21	48129895	-67002358	Trans
P78563	0.105835	1	cg06800849	16	89180587	-	ACSF3;ACSF3;ACSF3	OpenSea	90354753	ADARB1	46493768	46646478	21	48129895	-42686819	Trans
P78563	0.0422839	0.9608	cg12142445	19	53971035	+	ZNF813;ZNF813	Island	59128983	ADARB1	46493768	46646478	21	48129895	-7477267	Trans
P78563	-0.0573544	0.9976	cg23302214	9	139565026	+	EGFL7;EGFL7;MIR126;EGFL7;EGFL7;EGFL7	Island	141213431	ADARB1	46493768	46646478	21	48129895	-93071258	Trans
Q08380	0.0552818	0.9672	cg11897052	20	3678814	+	SIGLEC1	OpenSea	63025520	LGALS3BP	76976191	76967320	17	81195210	73297377	Trans
Q08380	0.0497875	0.9992	cg16303562	8	16050333	-	MSR1;MSR1;MSR1	OpenSea	146364022	LGALS3BP	76976191	76967320	17	81195210	60925858	Trans
Q13790	-0.0792213	1	cg06500161	21	43656587	+	ABCG1;ABCG1;ABCG1;ABCG1;ABCG1;ABCG1	S_Shore	48129895	APOF	56756607	56754353	12	133851895	13100020	Trans
Q16610	0.0543089	0.9872	cg08130307	1	150510625	+		OpenSea	249250621	ECM1	150480538	150486265	1	249250621	-30087	Cis
Q16610	-0.0859211	1	cg01204684	1	150487695	+	FALEC	N_Shore	249250621	ECM1	150480538	150486265	1	249250621	-7157	Cis
Q16610	-0.112786	1	cg04165759	1	150448943	+	RPRD2	OpenSea	249250621	ECM1	150480538	150486265	1	249250621	31595	Cis
Q16610	0.0767042	1	cg03818307	1	150480534	+	ECM1;ECM1;ECM1;ECM1	OpenSea	249250621	ECM1	150480538	150486265	1	249250621	4	Cis
Q16610	0.050739	0.984	cg05086879	22	39861490	-	MGAT3	OpenSea	51304566	ECM1	150480538	150486265	1	249250621	110619048	Trans
Q96PD5	-0.0347094	0.9528	cg17236143	1	15611176	-	FHAD1	OpenSea	249250621	PGLYRP2	15609767	15579456	19	59128983	-1409	Trans
Q96PD5	-0.111957	1	cg08857797	17	40927699	-	VPS25	OpenSea	81195210	PGLYRP2	15609767	15579456	19	59128983	-25317932	Trans
Q96PD5	-0.0663439	0.992	cg25994622	19	15582775	-	PGLYRP2	Island	59128983	PGLYRP2	15609767	15579456	19	59128983	26992	Cis
Q96PD5	0.0583952	1	cg22068747	19	15620014	-	CYP4F22	S_Shore	59128983	PGLYRP2	15609767	15579456	19	59128983	-10247	Cis
Q96PD5	-0.0918681	1	cg10211383	19	15580010	-	PGLYRP2	N_Shore	59128983	PGLYRP2	15609767	15579456	19	59128983	29757	Cis
Q96PD5	-0.0594778	1	cg17978015	4	14171264	-		OpenSea	191154276	PGLYRP2	15609767	15579456	19	59128983	1438503	Trans
Q99459	-0.0426207	0.9968	cg06072257	1	11434636	+		OpenSea	249250621	CDC5L	44355262	44418163	6	171115067	32920626	Trans
Q99459	-0.0609545	1	cg20728490	10	98064175	-	DNTT;DNTT;DNTT;DNTT	OpenSea	135534747	CDC5L	44355262	44418163	6	171115067	-53708913	Trans
Q99459	0.0544235	1	cg25345365	11	114050114	-	ZBTB16;ZBTB16	OpenSea	135006516	CDC5L	44355262	44418163	6	171115067	-69694852	Trans
Q99459	-0.0442125	0.9848	cg04503240	19	40671503	+		OpenSea	59128983	CDC5L	44355262	44418163	6	171115067	3683759	Trans
Q99459	0.048784	1	cg23530333	2	89054046	-		OpenSea	243199373	CDC5L	44355262	44418163	6	171115067	-44698784	Trans
Q99459	-0.0771488	1	cg10376026	2	89035483	-	RPIA	OpenSea	243199373	CDC5L	44355262	44418163	6	171115067	-44680221	Trans
Q99459	0.0502267	0.9872	cg05086879	22	39861490	-	MGAT3	OpenSea	51304566	CDC5L	44355262	44418163	6	171115067	4493772	Trans
Q99459	-0.0700889	1	cg23302214	9	139565026	+	EGFL7;EGFL7;MIR126;EGFL7;EGFL7;EGFL7	Island	141213431	CDC5L	44355262	44418163	6	171115067	-95209764	Trans
Q9BXR6	-0.0949653	1	cg07967246	1	197305177	-	CRB1;CRB1;CRB1;CRB1;CRB1;CRB1	OpenSea	249250621	CFHR5	196946667	196978804	1	249250621	-358510	Cis
Q9Y5Y7	-0.0980873	1	cg08203715	11	126226154	-	ST3GAL4;ST3GAL4	S_Shore	135006516	LYVE1	10633236	10578513	11	135006516	-115592918	Trans

## Sheet: Table S4
Table S4: Details of the 505 protein - CpG associations overlapping in the marginal (OSCA) and bayesian (GMRMomi) EWASs
OSCA ewas results for the full model (model 4) were considered where P(Bonferroni) < 2.71 x10-10 and Bayesian results considered where PIP > 0.95
PIP = posterior inclusion probability
Protein ~ CpG Association Details						OSCA			GMRMomi		Type of Association
Protein UniProt	Probe	Probe Chr.	Probe Gene	Protein Chr.	Protein Gene	effect size	standard error	P	effect size	PIP	CpG Island rel.	cis or trans	Effect direction comparison
A0A075B6H7	cg00574958	11	CPT1A;CPT1A	2	IGKV3-7	0.0732709	0.00951641	1.45396e-14	0.044395	0.9832	N_Shore	Trans	same
A0A075B6H7	cg16411857	16	NLRC5	2	IGKV3-7	-0.0745786	0.00915963	4.19621e-16	-0.0455312	0.9736	Island	Trans	same
A0A075B6H7	cg23530333	2		2	IGKV3-7	0.0642599	0.00862801	1.00189e-13	0.0760859	1	OpenSea	Cis	same
A0A075B6H7	cg11294950	6		2	IGKV3-7	0.0585157	0.00823053	1.21777e-12	0.0537544	0.9992	OpenSea	Trans	same
A0A075B6H9	cg23530333	2		22	IGLV4-69	-0.0886831	0.00864464	1.30967e-24	-0.0930311	1	OpenSea	Trans	same
A0A075B6H9	cg15756156	22		22	IGLV4-69	-0.0815188	0.010993	1.27767e-13	-0.0845957	1	OpenSea	Cis	same
A0A075B6H9	cg18049445	22		22	IGLV4-69	-0.0815067	0.00923523	1.21004e-18	-0.0745217	1	OpenSea	Cis	same
A0A075B6H9	cg25561430	22		22	IGLV4-69	0.0586656	0.00894422	5.59657e-11	0.0442452	0.9896	OpenSea	Cis	same
A0A075B6I0	cg06072257	1		22	IGLV8-61	-0.0636648	0.00886369	7.16714e-13	-0.0457883	1	OpenSea	Trans	same
A0A075B6I0	cg23530333	2		22	IGLV8-61	-0.0733758	0.00866521	2.7348e-17	-0.0786028	1	OpenSea	Trans	same
A0A075B6I0	cg15756156	22		22	IGLV8-61	-0.0958284	0.0109988	3.28248e-18	-0.0956868	1	OpenSea	Cis	same
A0A075B6I0	cg15487187	22		22	IGLV8-61	-0.100592	0.00820955	2.38256e-34	-0.0866128	1	OpenSea	Cis	same
A0A075B6I0	cg18049445	22		22	IGLV8-61	-0.0867406	0.00924348	7.27019e-21	-0.0882104	1	OpenSea	Cis	same
A0A075B6I0	cg13276615	22		22	IGLV8-61	0.0556815	0.0082663	1.68919e-11	0.0389142	0.9792	OpenSea	Cis	same
A0A075B6I0	cg16677162	22		22	IGLV8-61	-0.14294	0.013135	1.78221e-27	-0.107773	1	N_Shelf	Cis	same
A0A075B6I1	cg12218308	22		22	IGLV4-60	-0.107088	0.00888004	2.48766e-33	-0.0522684	0.9928	OpenSea	Cis	same
A0A075B6I1	cg16544388	22		22	IGLV4-60	-0.148834	0.010245	1.73594e-47	-0.11169	1	OpenSea	Cis	same
A0A075B6I1	cg26784165	22		22	IGLV4-60	0.0956268	0.00850906	3.48444e-29	0.06793	1	OpenSea	Cis	same
A0A075B6J9	cg23530333	2		22	IGLV2-18	-0.0587486	0.00868308	1.37541e-11	-0.0563969	1	OpenSea	Trans	same
A0A075B7B8	cg06072257	1		16	IGHV3OR16-12	-0.0735924	0.00879682	6.50572e-17	-0.0470222	0.9936	OpenSea	Trans	same
A0A075B7B8	cg00574958	11	CPT1A;CPT1A	16	IGHV3OR16-12	0.076917	0.00949447	5.86698e-16	0.0467399	0.9824	N_Shore	Trans	same
A0A075B7B8	cg05086879	22	MGAT3	16	IGHV3OR16-12	0.118449	0.010009	3.63869e-32	0.0615469	0.9976	OpenSea	Trans	same
A0A087WSY6	cg00492362	2	MRPS5	2	IGKV3D-15	-0.0565578	0.00831626	1.08021e-11	-0.0505344	1	S_Shore	Trans	same
A0A087WSY6	cg11404906	6	HLA-DRB1	2	IGKV3D-15	0.115672	0.00816428	2.87412e-45	0.128103	1	N_Shore	Trans	same
A0A087WSY6	cg23302214	9	EGFL7;EGFL7;MIR126;EGFL7;EGFL7;EGFL7	2	IGKV3D-15	-0.0635593	0.00948144	2.10849e-11	-0.0753339	1	Island	Trans	same
A0A0A0MS14	cg19481727	14	MIR7641-2	14	IGHV1-45	-0.0785377	0.00887471	9.77497e-19	-0.0760131	1	OpenSea	Cis	same
A0A0A0MS14	cg00959259	3	PARP9;PARP9;DTX3L;PARP9;PARP9;PARP9;PARP9	14	IGHV1-45	-0.058652	0.00878656	2.55781e-11	-0.0478027	0.9656	N_Shore	Trans	same
A0A0A0MS15	cg06049468	14		14	IGHV3-49	-0.0836631	0.0125325	2.54954e-11	-0.0588044	0.9976	OpenSea	Cis	same
A0A0A0MS15	cg01842774	14		14	IGHV3-49	-0.132235	0.00823655	1.64201e-57	-0.102703	1	OpenSea	Cis	same
A0A0A0MS15	cg13834398	14		14	IGHV3-49	-0.207379	0.00867573	6.59118e-124	-0.0809591	1	OpenSea	Cis	same
A0A0A0MS15	cg24698924	14		14	IGHV3-49	0.111468	0.0114962	3.65154e-22	0.12077	1	OpenSea	Cis	same
A0A0A0MS15	cg17855743	14		14	IGHV3-49	0.287587	0.00825056	8.37108e-256	0.23014	1	OpenSea	Cis	same
A0A0A0MS15	cg26705227	14		14	IGHV3-49	0.173624	0.00946481	2.49593e-74	0.169214	1	OpenSea	Cis	same
A0A0A0MS15	cg10160332	14		14	IGHV3-49	0.200074	0.00881838	4.94217e-112	0.0665909	1	OpenSea	Cis	same
A0A0A0MS15	cg18196506	14		14	IGHV3-49	-0.0918552	0.0115175	1.63218e-15	-0.0832319	1	OpenSea	Cis	same
A0A0A0MS15	cg03697227	14		14	IGHV3-49	0.0796838	0.00869479	5.62609e-20	0.0567056	1	OpenSea	Cis	same
A0A0A0MS15	cg14786713	22	PHF21B;PHF21B	14	IGHV3-49	-0.131872	0.00940498	2.2287e-44	-0.0959164	1	Island	Trans	same
A0A0B4J1U7	cg06072257	1		14	IGHV6-1	-0.0593321	0.00886228	2.23671e-11	-0.0368651	0.9576	OpenSea	Trans	same
A0A0B4J1U7	cg09100244	14		14	IGHV6-1	-0.0829496	0.0103379	1.10197e-15	-0.0780952	1	OpenSea	Cis	same
A0A0B4J1U7	cg25751474	14		14	IGHV6-1	0.0898379	0.00827375	2.31817e-27	0.05467	0.992	OpenSea	Cis	same
A0A0B4J1U7	cg03224013	14	KIAA0125	14	IGHV6-1	0.130198	0.00845245	4.03798e-53	0.0999041	0.964	OpenSea	Cis	same
A0A0B4J1V0	cg01017241	14		14	IGHV3-15	0.0620312	0.00840339	1.64708e-13	0.0405069	0.9968	OpenSea	Cis	same
A0A0B4J1V0	cg09100244	14		14	IGHV3-15	-0.0832184	0.0103084	7.39884e-16	-0.081456	1	OpenSea	Cis	same
A0A0B4J1V0	cg05110738	14		14	IGHV3-15	0.0733403	0.00883219	1.09631e-16	0.0467447	1	OpenSea	Cis	same
A0A0B4J1V0	cg21526209	14		14	IGHV3-15	-0.079694	0.0103	1.08164e-14	-0.0524696	0.9976	OpenSea	Cis	same
A0A0B4J1V0	cg27135645	3		14	IGHV3-15	0.0634473	0.00885488	8.13593e-13	0.0382053	0.9872	OpenSea	Trans	same
A0A0B4J1V2	cg07839457	16	NLRC5	14	IGHV2-26	-0.061613	0.0094838	8.47743e-11	-0.0591698	0.9896	N_Shore	Trans	same
A0A0C4DH25	cg23530333	2		2	IGKV3D-20	0.0650532	0.00863471	5.21166e-14	0.0610508	1	OpenSea	Trans	same
A0A0C4DH25	cg11294950	6		2	IGKV3D-20	0.0751735	0.00822806	7.30099e-20	0.0724591	0.996	OpenSea	Trans	same
A0A0C4DH29	cg15982513	14		14	IGHV1-3	-0.153998	0.00918651	1.72414e-62	-0.11281	1	OpenSea	Cis	same
A0A0C4DH29	cg26355607	14		14	IGHV1-3	0.166056	0.00862933	1.63089e-81	0.131614	1	OpenSea	Cis	same
A0A0C4DH29	cg03697227	14		14	IGHV1-3	0.0869422	0.00869602	1.85055e-23	0.0605339	1	OpenSea	Cis	same
A0A0C4DH34	cg15982513	14		14	IGHV4-28	0.186532	0.00912629	1.42348e-91	0.142028	1	OpenSea	Cis	same
A0A0C4DH34	cg19481727	14	MIR7641-2	14	IGHV4-28	0.191203	0.00875139	3.69856e-104	0.162079	1	OpenSea	Cis	same
A0A0C4DH34	cg25738486	14		14	IGHV4-28	0.104554	0.00852151	1.95158e-34	0.0487708	1	OpenSea	Cis	same
A0A0C4DH34	cg26355607	14		14	IGHV4-28	-0.201387	0.00855988	3.63332e-120	-0.151277	1	OpenSea	Cis	same
A0A0C4DH34	cg10160332	14		14	IGHV4-28	-0.127455	0.00889799	3.18109e-46	-0.0808995	1	OpenSea	Cis	same
A0A0C4DH34	cg10812777	14		14	IGHV4-28	-0.0853075	0.00908032	6.56678e-21	-0.057304	1	OpenSea	Cis	same
A0A0C4DH34	cg05543626	14		14	IGHV4-28	0.0794061	0.00844106	5.8423e-21	0.0610848	1	OpenSea	Cis	same
A0A0C4DH34	cg14506667	14		14	IGHV4-28	0.105513	0.0089804	9.88475e-32	0.0423886	0.9928	OpenSea	Cis	same
A0A0C4DH34	cg01921825	14		14	IGHV4-28	0.102049	0.00897362	7.6844e-30	0.0519331	1	N_Shore	Cis	same
A0A0C4DH34	cg23902114	14		14	IGHV4-28	-0.104989	0.00865896	1.1309e-33	-0.0492209	1	OpenSea	Cis	same
A0A0C4DH34	cg07839457	16	NLRC5	14	IGHV4-28	-0.0966244	0.00944145	1.68722e-24	-0.0826503	1	N_Shore	Trans	same
A0A0C4DH34	cg14786713	22	PHF21B;PHF21B	14	IGHV4-28	-0.0672045	0.00943898	1.13044e-12	-0.0724712	1	Island	Trans	same
A0A0C4DH35	cg18686153	14		14	IGHV3-35	0.0888517	0.00897043	4.68134e-23	0.0516847	0.9696	N_Shelf	Cis	same
A0A0C4DH35	cg24698924	14		14	IGHV3-35	0.093515	0.0114258	2.9578e-16	0.0898906	1	OpenSea	Cis	same
A0A0C4DH35	cg09100244	14		14	IGHV3-35	-0.0781079	0.0102784	3.15867e-14	-0.0824668	1	OpenSea	Cis	same
A0A0C4DH35	cg05086879	22	MGAT3	14	IGHV3-35	0.118301	0.0100148	4.69495e-32	0.0498949	0.9776	OpenSea	Trans	same
A0A0C4DH36	cg06072257	1		14	IGHV3-38	-0.0737493	0.00882552	7.04438e-17	-0.0534964	1	OpenSea	Trans	same
A0A0C4DH36	cg09100244	14		14	IGHV3-38	-0.0757378	0.0103074	2.11953e-13	-0.0693302	1	OpenSea	Cis	same
A0A0C4DH38	cg01842774	14		14	IGHV5-51	-0.0786164	0.00826677	2.19934e-21	-0.0735087	1	OpenSea	Cis	same
A0A0C4DH38	cg09100244	14		14	IGHV5-51	0.0675526	0.0103359	6.53981e-11	0.0709388	1	OpenSea	Cis	same
A0A0C4DH38	cg25751474	14		14	IGHV5-51	0.0747371	0.00827629	1.92299e-19	0.051672	1	OpenSea	Cis	same
A0A0G2JMB2	cg05714960	1	RUNX3	14	IGHA2	0.0941789	0.0120935	7.28916e-15	0.132137	1	OpenSea	Trans	same
A0A0G2JMB2	cg09848445	10	RET;RET	14	IGHA2	-0.073477	0.00897784	2.96388e-16	-0.0424033	0.976	S_Shore	Trans	same
A0A0G2JMB2	cg01767544	14		14	IGHA2	0.0728973	0.0106911	9.55924e-12	0.0530646	0.968	N_Shore	Cis	same
A0A0G2JMB2	cg20908276	14		14	IGHA2	-0.0829953	0.0119065	3.2914e-12	-0.0652695	1	OpenSea	Cis	same
A0A0G2JMB2	cg23356831	14	TMEM121	14	IGHA2	-0.0898363	0.00845206	2.72616e-26	-0.0656416	1	S_Shore	Cis	same
A0A0G2JMB2	cg09100244	14		14	IGHA2	0.15546	0.0102058	5.38448e-52	0.135294	1	OpenSea	Cis	same
A0A0G2JMB2	cg25030802	14		14	IGHA2	0.086659	0.0128092	1.38037e-11	0.0560321	0.9664	Island	Cis	same
A0A0G2JMB2	cg05545351	6	PSORS1C1	14	IGHA2	0.0637954	0.00951466	2.08834e-11	0.0517935	0.9944	OpenSea	Trans	same
A0A0G2JMB2	cg23302214	9	EGFL7;EGFL7;MIR126;EGFL7;EGFL7;EGFL7	14	IGHA2	-0.0930714	0.0094667	9.69313e-23	-0.0612628	1	Island	Trans	same
A0A0G2JRQ6	cg07469402	12	DBX2;DBX2			0.0648763	0.00941345	5.73114e-12	0.0403515	0.9704	Island		same
A0A0G2JRQ6	cg01815645	6	HLA-DRB1			0.0568924	0.00826953	6.23851e-12	0.0474608	0.9872	N_Shelf		same
A0A0J9YX35	cg13452062	1	IFI44L		IGHV3-64D	-0.0556147	0.00840241	3.74455e-11	-0.0501833	1	OpenSea		same
A0A0J9YX35	cg09100244	14			IGHV3-64D	-0.0777634	0.0103204	5.17301e-14	-0.0923845	1	OpenSea		same
A0A0J9YX35	cg25008500	14			IGHV3-64D	0.151074	0.00928359	5.03734e-59	0.0453975	0.9984	N_Shelf		same
A0A0J9YX35	cg25751474	14			IGHV3-64D	0.169713	0.00817135	1.8803e-94	0.0739655	1	OpenSea		same
A0A0J9YX35	cg03697227	14			IGHV3-64D	0.220338	0.00850069	7.18288e-145	0.188134	1	OpenSea		same
A0A0J9YX35	cg08946781	17			IGHV3-64D	-0.0600194	0.00927918	1.02338e-10	-0.0419701	0.9672	OpenSea		same
A0A0J9YY99	cg00837264	14				0.121991	0.00997864	3.34518e-34	0.0760042	1	S_Shelf		same
A0A0J9YY99	cg14780899	14				-0.115847	0.0113148	1.61248e-24	-0.0834574	1	S_Shelf		same
A0A0J9YY99	cg07060962	14				0.100731	0.00863362	2.5762e-31	0.0670833	1	OpenSea		same
A0A0J9YY99	cg17855743	14				0.140297	0.00852528	2.61487e-60	0.1107	1	OpenSea		same
A0A0J9YY99	cg26705227	14				0.0859116	0.00956637	3.01671e-19	0.0659742	1	OpenSea		same
A0A0J9YY99	cg19481727	14	MIR7641-2			0.0978323	0.00888641	4.44579e-28	0.0592199	1	OpenSea		same
A0A0J9YY99	cg18196506	14				-0.0731321	0.0115505	2.49815e-10	-0.0688844	1	OpenSea		same
A0A0J9YY99	cg25751474	14				0.070364	0.00831261	2.80861e-17	0.0684398	1	OpenSea		same
A0A0J9YY99	cg25462573	14				0.143366	0.00835959	2.73391e-65	0.0939028	1	OpenSea		same
A0A0J9YY99	cg12769200	14				-0.0656834	0.0089348	2.06503e-13	-0.0578472	1	OpenSea		same
A0A0J9YY99	cg14786713	22	PHF21B;PHF21B			-0.143326	0.00941319	5.93813e-52	-0.157764	1	Island		same
A0M8Q6	cg23530333	2		22	IGLC7	-0.0712769	0.00868849	2.52551e-16	-0.0805082	1	OpenSea	Trans	same
A0M8Q6	cg15756156	22		22	IGLC7	0.0939596	0.0110279	1.74682e-17	0.0934677	1	OpenSea	Cis	same
A0M8Q6	cg18049445	22		22	IGLC7	0.0672274	0.00927812	4.51384e-13	0.0711656	1	OpenSea	Cis	same
B1AHL2	cg26703534	5	AHRR	22	FBLN1	0.113065	0.00971757	3.74798e-31	0.0637425	0.9792	S_Shelf	Trans	same
C9JB55	cg27243685	21	ABCG1;ABCG1;ABCG1;ABCG1;ABCG1;ABCG1	3	TF	0.081948	0.0104446	4.59238e-15	0.0695397	0.988	S_Shelf	Trans	same
C9JB55	cg16414030	3		3	TF	-0.0847537	0.00824377	1.04212e-24	-0.085797	1	Island	Cis	same
C9JB55	cg07011110	6	BTN1A1	3	TF	0.0606489	0.00845738	7.7947e-13	0.0506568	0.9992	N_Shore	Trans	same
D6RF35	cg25300895	4		4	GC	-0.112018	0.0121754	4.04261e-20	-0.111867	1	OpenSea	Cis	same
D6RF35	cg14090114	4		4	GC	-0.0732844	0.0102366	8.51152e-13	-0.0497493	0.9976	OpenSea	Cis	same
D6RF35	cg12986700	4	NPFFR2;NPFFR2;NPFFR2	4	GC	-0.0921673	0.00926625	3.09349e-23	-0.0664153	1	OpenSea	Cis	same
D6RF35	cg04837494	4	GC	4	GC	0.326171	0.0128993	4.11586e-138	0.364448	1	OpenSea	Cis	same
D6RF35	cg17429887	4		4	GC	0.0815911	0.00869282	7.13056e-21	0.0519169	1	OpenSea	Cis	same
O14791	cg07504977	10		22	APOL1	0.11366	0.0114125	2.72491e-23	0.0625971	0.988	N_Shelf	Trans	same
O14791	cg04170065	16	PMFBP1;PMFBP1	22	APOL1	0.227112	0.0100934	2.97275e-110	0.168067	1	OpenSea	Trans	same
O14791	cg04702007	16	HPR	22	APOL1	-0.0584115	0.00905349	1.13985e-10	-0.0556344	1	OpenSea	Trans	same
O14791	cg23815491	16	HP;HP	22	APOL1	0.17477	0.00900578	7.46343e-83	0.215496	1	OpenSea	Trans	same
O14791	cg01169458	16	PKD1L3	22	APOL1	-0.0595707	0.00838134	1.23583e-12	-0.0713169	1	OpenSea	Trans	same
O14791	cg06690548	4	SLC7A11	22	APOL1	-0.104795	0.00885883	3.85246e-32	-0.0451917	0.9944	OpenSea	Trans	same
O43866	cg22976567	1	LMNA	1	CD5L	0.132553	0.0140621	4.87759e-21	0.100503	1	OpenSea	Trans	same
O43866	cg13651690	14		1	CD5L	-0.167783	0.00992872	1.83516e-63	-0.0652066	1	N_Shore	Trans	same
O43866	cg11523191	20	C20orf195	1	CD5L	-0.13242	0.0103817	4.59607e-37	-0.0812872	1	Island	Trans	same
O75636	cg19693031	1	TXNIP	1	FCN3	-0.10303	0.0092187	6.9775e-29	-0.047197	0.9888	OpenSea	Trans	same
O75636	cg10785977	1	CD164L2	1	FCN3	0.168678	0.0124556	1.56377e-41	0.121755	1	Island	Cis	same
O75636	cg06072257	1		1	FCN3	0.0692257	0.00880362	4.00083e-15	0.0471936	1	OpenSea	Trans	same
O75636	cg22930808	3	PARP9;PARP9;DTX3L;PARP9;PARP9;PARP9;PARP9	1	FCN3	-0.114811	0.0095408	3.39187e-33	-0.0793562	1	N_Shore	Trans	same
O75636	cg22329875	8		1	FCN3	0.0892095	0.0082485	3.6927e-27	0.0974015	1	OpenSea	Trans	same
O75882	cg19693031	1	TXNIP	20	ATRN	-0.115109	0.00921833	1.33507e-35	-0.074186	1	OpenSea	Trans	same
O75882	cg03386675	1	ADAR;ADAR;ADAR;ADAR;ADAR	20	ATRN	0.111865	0.00939571	1.55636e-32	0.0751894	1	N_Shore	Trans	same
O75882	cg05432604	20		20	ATRN	-0.159152	0.01707	1.28369e-20	-0.169977	1	OpenSea	Cis	same
O75882	cg05179723	20	ATRN	20	ATRN	0.0679965	0.00863602	3.68681e-15	0.0523269	1	OpenSea	Cis	same
P00450	cg25780496	15	LINS	3	CP	-0.151158	0.0147182	1.16504e-24	-0.0922621	0.9928	OpenSea	Trans	same
P00734	cg20597747	14		11	F2	0.0758378	0.00851894	6.10539e-19	0.0745839	1	OpenSea	Trans	same
P00734	cg04179148	14	SERPINA1;SERPINA1;SERPINA1;SERPINA1;SERPINA1;SERPINA1;SERPINA1;SERPINA1;SERPINA1;SERPINA1	11	F2	-0.0842317	0.0104665	9.07832e-16	-0.0763552	1	OpenSea	Trans	same
P00734	cg13251292	14	SERPINA6	11	F2	-0.067142	0.00876105	1.91971e-14	-0.0570816	1	OpenSea	Trans	same
P00734	cg08035323	2		11	F2	-0.0623019	0.00918641	1.23094e-11	-0.0517943	0.9592	OpenSea	Trans	same
P00740	cg02650017	17	PHOSPHO1;PHOSPHO1	X	F9	-0.0960483	0.0117709	3.62665e-16	-0.0589652	0.9552	Island	Trans	same
P00742	cg04510490	9	AKNA	13	F10	-0.0588036	0.0087045	1.47671e-11	-0.0538986	1	OpenSea	Trans	same
P00747	cg07839457	16	NLRC5	6	PLG	0.0607666	0.00940987	1.09626e-10	0.0466244	0.9616	N_Shore	Trans	same
P00747	cg06500161	21	ABCG1;ABCG1;ABCG1;ABCG1;ABCG1;ABCG1	6	PLG	0.100201	0.00901957	1.47042e-28	0.062223	1	S_Shore	Trans	same
P00748	cg23176889	5	GRK6;GRK6;GRK6	5	F12	-0.0640888	0.00929682	5.66106e-12	-0.0596805	0.988	S_Shore	Cis	same
P00748	cg20424833	5	F12	5	F12	-0.0831567	0.00917209	1.38539e-19	-0.0684567	0.9848	Island	Cis	same
P00748	cg11734926	5		5	F12	0.0866716	0.0092033	5.2989e-21	0.056632	0.9896	OpenSea	Cis	same
P00748	cg02824710	5	MXD3;MXD3	5	F12	-0.109211	0.00960077	7.41516e-30	-0.0878462	1	S_Shore	Cis	same
P00748	cg21545535	5		5	F12	0.138566	0.0201256	6.01014e-12	0.120426	0.9864	OpenSea	Cis	same
P00748	cg23514537	5	F12	5	F12	0.0570182	0.0082775	5.87475e-12	0.0548013	1	S_Shelf	Cis	same
P00748	cg04486885	5	SLC34A1	5	F12	0.0852282	0.0083416	2.00467e-24	0.0779535	1	Island	Cis	same
P01008	cg06500161	21	ABCG1;ABCG1;ABCG1;ABCG1;ABCG1;ABCG1	1	SERPINC1	-0.095738	0.00875912	1.05891e-27	-0.0398576	0.976	S_Shore	Trans	same
P01008	cg09349128	22		1	SERPINC1	0.184711	0.0124385	1.59718e-49	0.109264	1	N_Shore	Trans	same
P01008	cg26072075	6	NCOA7;NCOA7-AS1;NCOA7;NCOA7;NCOA7;NCOA7	1	SERPINC1	0.0803415	0.0108279	1.23698e-13	0.0566262	0.9688	OpenSea	Trans	same
P01009	cg17978049	14	SERPINA2;SERPINA2	14	SERPINA1	0.147664	0.0109851	5.98565e-41	0.114351	1	OpenSea	Cis	same
P01009	cg19511435	14	IFI27L2	14	SERPINA1	-0.0856543	0.00838184	1.96852e-24	-0.066863	1	OpenSea	Cis	same
P01009	cg13521328	14		14	SERPINA1	0.184634	0.0203893	1.52896e-19	0.107136	1	OpenSea	Cis	same
P01009	cg03444659	14	SERPINA2;SERPINA2	14	SERPINA1	0.131975	0.00965838	3.01075e-42	0.0971474	1	OpenSea	Cis	same
P01009	cg04179148	14	SERPINA1;SERPINA1;SERPINA1;SERPINA1;SERPINA1;SERPINA1;SERPINA1;SERPINA1;SERPINA1;SERPINA1	14	SERPINA1	-0.105604	0.0104757	8.03678e-24	-0.086922	1	OpenSea	Cis	same
P01009	cg21300044	14	SERPINA2;SERPINA2	14	SERPINA1	0.109934	0.00978198	3.47542e-29	0.0798673	1	OpenSea	Cis	same
P01009	cg23086479	14	SERPINA2;SERPINA2	14	SERPINA1	0.121341	0.0101515	8.89629e-33	0.0823647	1	OpenSea	Cis	same
P01009	cg02455446	14	SERPINA2;SERPINA2	14	SERPINA1	-0.114772	0.00933645	1.46431e-34	-0.0941641	1	OpenSea	Cis	same
P01009	cg21206949	14	IFI27L2	14	SERPINA1	-0.0859794	0.0090523	2.46301e-21	-0.0539918	1	OpenSea	Cis	same
P01009	cg11383809	14	SERPINA2;SERPINA2	14	SERPINA1	0.0913139	0.00895034	2.33645e-24	0.0836558	1	OpenSea	Cis	same
P01009	cg16110645	14	SERPINA1;SERPINA1;SERPINA1;SERPINA1;SERPINA1;SERPINA1;SERPINA1;SERPINA1;SERPINA1;SERPINA1;SERPINA1	14	SERPINA1	-0.115737	0.0109578	5.53602e-26	-0.101661	1	OpenSea	Cis	same
P01009	cg14567595	14	SERPINA1;SERPINA1;SERPINA1;SERPINA1;SERPINA1;SERPINA1;SERPINA1;SERPINA1;SERPINA1;SERPINA1;SERPINA1	14	SERPINA1	-0.126426	0.00855355	4.41629e-49	-0.131907	1	OpenSea	Cis	same
P01019	cg12469306	1	AGT;AGT	1	AGT	0.112158	0.00833846	5.34522e-41	0.0752059	1	OpenSea	Cis	same
P01019	cg19699106	1	COG2;COG2	1	AGT	0.0895439	0.00869906	9.15461e-25	0.0662256	0.9984	OpenSea	Cis	same
P01019	cg06072257	1		1	AGT	-0.0790413	0.00880143	3.01889e-19	-0.0598068	1	OpenSea	Trans	same
P01019	cg04585778	17	ANKFN1	1	AGT	0.083431	0.00937	6.00788e-19	0.0454455	0.9872	OpenSea	Trans	same
P01019	cg08857797	17	VPS25	1	AGT	0.148392	0.0159842	1.86387e-20	0.0885829	0.9984	OpenSea	Trans	same
P01019	cg16740586	21	ABCG1;ABCG1;ABCG1;ABCG1;ABCG1;ABCG1	1	AGT	0.116225	0.0100293	6.42414e-31	0.0558385	0.9512	S_Shore	Trans	same
P01019	cg19126084	6	TRERF1;TRERF1	1	AGT	-0.129269	0.0166945	1.03259e-14	-0.0907114	1	OpenSea	Trans	same
P01023	cg19091257	12	LOC144571	12	A2M	0.0881716	0.00794126	1.57723e-28	0.107925	1	S_Shore	Cis	same
P01023	cg23256579	12	PRR4;PRR4	12	A2M	0.0944827	0.00868343	1.81289e-27	0.0479422	0.9504	OpenSea	Trans	same
P01023	cg13108341	17	DNAH9	12	A2M	0.163156	0.00927871	1.6545e-68	0.109391	1	OpenSea	Trans	same
P01023	cg06690548	4	SLC7A11	12	A2M	0.106393	0.0084802	6.39747e-36	0.0524189	1	OpenSea	Trans	same
P01023	cg21572722	6	ELOVL2	12	A2M	-0.107205	0.0107856	3.31186e-23	-0.0516888	0.9672	Island	Trans	same
P01023	cg22706402	9		12	A2M	-0.0747461	0.00971412	1.50996e-14	-0.0457218	0.9688	OpenSea	Trans	same
P01024	cg17901584	1	DHCR24	19	C3	-0.189905	0.0118833	5.26863e-57	-0.119428	1	S_Shore	Trans	same
P01024	cg02988288	1	TXNIP;NBPF20;NBPF10;NBPF10	19	C3	-0.0828884	0.00846541	1.43759e-22	-0.0415039	0.9552	OpenSea	Trans	same
P01024	cg27243685	21	ABCG1;ABCG1;ABCG1;ABCG1;ABCG1;ABCG1	19	C3	0.118179	0.00940502	5.01211e-36	0.0611516	0.9832	S_Shelf	Trans	same
P01031	cg07252680	14	SERPINA1;SERPINA1;SERPINA1;SERPINA1;SERPINA1;SERPINA1;SERPINA1;SERPINA1;SERPINA1;SERPINA1	9	C5	-0.157866	0.0157815	1.75437e-23	-0.0957551	1	OpenSea	Trans	same
P01031	cg02650017	17	PHOSPHO1;PHOSPHO1	9	C5	-0.113757	0.0117844	5.54056e-22	-0.081371	0.992	Island	Trans	same
P01031	cg27307529	9		9	C5	-0.0817322	0.0127344	1.42105e-10	-0.107114	1	OpenSea	Cis	same
P01042	cg19693031	1	TXNIP	3	KNG1	-0.139314	0.00921875	3.28064e-51	-0.0640908	1	OpenSea	Trans	same
P01042	cg05651496	3		3	KNG1	-0.145748	0.015426	3.95939e-21	-0.115513	1	OpenSea	Cis	same
P01042	cg22727758	3		3	KNG1	0.0893298	0.00887806	9.72756e-24	0.0429676	1	N_Shore	Cis	same
P01042	cg12454167	3	KNG1;KNG1;KNG1	3	KNG1	-0.219955	0.00880912	8.60607e-135	-0.233077	1	OpenSea	Cis	same
P01042	cg06690548	4	SLC7A11	3	KNG1	-0.133469	0.00883171	3.26263e-51	-0.0540462	1	OpenSea	Trans	same
P01344	cg06690548	4	SLC7A11	11	IGF2	-0.0614283	0.00891851	5.89968e-12	-0.0579877	1	OpenSea	Trans	same
P01344	cg04812164	7		11	IGF2	0.102366	0.00896986	4.86879e-30	0.0891985	1	OpenSea	Trans	same
P01344	cg03400349	7		11	IGF2	0.0591217	0.00847042	3.0834e-12	0.040811	0.9896	OpenSea	Trans	same
P01344	cg01128504	7	IGFBP3;IGFBP3	11	IGF2	-0.0941974	0.00953851	6.27188e-23	-0.0751638	1	OpenSea	Trans	same
P01602	cg07839457	16	NLRC5	2	IGKV1-5	-0.101453	0.00944123	7.81386e-27	-0.0802218	1	N_Shore	Trans	same
P01602	cg10811045	2		2	IGKV1-5	-0.0795656	0.00827735	8.21653e-22	-0.0570596	1	Island	Trans	same
P01602	cg24899749	2		2	IGKV1-5	-0.147287	0.0107013	7.8171e-43	-0.0985032	1	OpenSea	Cis	same
P01602	cg20935760	2		2	IGKV1-5	-0.199068	0.00835485	3.85719e-123	-0.151805	1	OpenSea	Cis	same
P01602	cg04928670	2		2	IGKV1-5	0.0880349	0.00958425	4.64217e-20	0.0612893	1	OpenSea	Cis	same
P01602	cg13874643	2		2	IGKV1-5	-0.0650235	0.00935269	3.74354e-12	-0.0979175	1	OpenSea	Cis	same
P01602	cg07816122	2		2	IGKV1-5	0.172441	0.00899846	7.291e-81	0.172461	1	OpenSea	Cis	same
P01602	cg00492362	2	MRPS5	2	IGKV1-5	0.115329	0.00833745	3.02899e-43	0.0783598	1	S_Shore	Trans	same
P01602	cg04597433	4	DRD5	2	IGKV1-5	-0.120209	0.0125365	1.03243e-21	-0.0510022	0.9584	Island	Trans	same
P01619	cg25345365	11	ZBTB16;ZBTB16	2	IGKV3-20	0.0769155	0.0104741	2.19216e-13	0.0471947	0.9936	OpenSea	Trans	same
P01619	cg23530333	2		2	IGKV3-20	0.0764823	0.00860234	6.76149e-19	0.0895111	1	OpenSea	Cis	same
P01700	cg17061862	11		22	IGLV1-47	0.0838613	0.0103127	4.5658e-16	0.044524	0.9592	N_Shelf	Trans	same
P01700	cg23530333	2		22	IGLV1-47	-0.10205	0.00862119	3.51683e-32	-0.112356	1	OpenSea	Trans	same
P01700	cg05086879	22	MGAT3	22	IGLV1-47	0.0876789	0.0100728	3.52495e-18	0.0535775	0.9776	OpenSea	Trans	same
P01700	cg03545101	4	COL25A1;COL25A1;COL25A1;COL25A1	22	IGLV1-47	0.0671505	0.0103495	8.96017e-11	0.0500012	0.972	OpenSea	Trans	same
P01701	cg18555295	10	TRDMT1	22	IGLV1-51	0.137189	0.0125706	1.26954e-27	0.0597122	0.9824	OpenSea	Trans	same
P01701	cg23530333	2		22	IGLV1-51	-0.0624888	0.00867855	6.29698e-13	-0.065643	1	OpenSea	Trans	same
P01701	cg09806188	22	BMS1P20	22	IGLV1-51	-0.186443	0.00853596	4.2155e-104	-0.202108	1	OpenSea	Cis	same
P01701	cg09834582	22		22	IGLV1-51	0.0792209	0.00918417	7.00995e-18	0.0382926	0.9584	OpenSea	Cis	same
P01701	cg14532224	22	BMS1P20	22	IGLV1-51	0.115314	0.00880653	5.88909e-39	0.114837	1	OpenSea	Cis	same
P01701	cg01284527	22	VPREB1;VPREB1	22	IGLV1-51	0.22892	0.0193914	5.12605e-32	0.139075	1	OpenSea	Cis	same
P01703	cg23530333	2		22	IGLV1-40	-0.060618	0.00867391	2.89746e-12	-0.0592379	1	OpenSea	Trans	same
P01703	cg08122652	3	PARP9;PARP9;DTX3L;PARP9;PARP9;PARP9;PARP9	22	IGLV1-40	-0.122026	0.00906114	4.29559e-41	-0.0807869	1	N_Shore	Trans	same
P01705	cg20304048	22		22	IGLV2-23	-0.0778076	0.00999226	7.33267e-15	-0.0969391	1	OpenSea	Cis	same
P01705	cg13604047	22		22	IGLV2-23	-0.0881876	0.00836617	6.92289e-26	-0.0799716	1	OpenSea	Cis	same
P01705	cg20174102	22		22	IGLV2-23	-0.0766062	0.00875335	2.3294e-18	-0.085304	1	OpenSea	Cis	same
P01709	cg23530333	2		22	IGLV2-8	-0.0619351	0.00866796	9.40448e-13	-0.0603759	1	OpenSea	Trans	same
P01709	cg13604047	22		22	IGLV2-8	0.0676375	0.00835925	6.36229e-16	0.0959944	1	OpenSea	Cis	same
P01709	cg25570190	22		22	IGLV2-8	0.190822	0.00826975	9.5503e-116	0.222048	1	OpenSea	Cis	same
P01709	cg00852675	7	LOC728743	22	IGLV2-8	-0.0800458	0.00944863	2.6467e-17	-0.0639411	1	Island	Trans	same
P01714	cg23530333	2		22	IGLV3-19	-0.0718042	0.00865495	1.16677e-16	-0.0830071	1	OpenSea	Trans	same
P01714	cg23484980	22		22	IGLV3-19	-0.236234	0.00936007	1.30077e-137	-0.245714	1	OpenSea	Cis	same
P01714	cg15098367	22		22	IGLV3-19	0.0844047	0.00840312	1.15952e-23	0.03657	0.968	OpenSea	Cis	same
P01714	cg10239010	22		22	IGLV3-19	-0.145161	0.0101945	1.05706e-45	-0.0981631	1	OpenSea	Cis	same
P01742	cg26416615	10	ARID5B	14	IGHV1-69	-0.114433	0.0085564	1.48381e-40	-0.048283	0.9944	OpenSea	Trans	same
P01742	cg04702007	16	HPR	14	IGHV1-69	-0.0936825	0.00879927	2.25773e-26	-0.0634463	1	OpenSea	Trans	same
P01742	cg03805757	16	PKD1L3	14	IGHV1-69	-0.0541323	0.0082073	4.37982e-11	-0.0496016	1	OpenSea	Trans	same
P01742	cg23815491	16	HP;HP	14	IGHV1-69	-0.119589	0.00883125	1.57995e-41	-0.0829164	1	OpenSea	Trans	same
P01742	cg09584711	16	HPR	14	IGHV1-69	-0.254002	0.0130061	7.17898e-84	-0.191678	1	OpenSea	Trans	same
P01742	cg01169458	16	PKD1L3	14	IGHV1-69	-0.0862137	0.00814885	4.58904e-26	-0.0564766	1	OpenSea	Trans	same
P01742	cg02650017	17	PHOSPHO1;PHOSPHO1	14	IGHV1-69	-0.155406	0.0115374	4.14065e-41	-0.0888132	1	Island	Trans	same
P01742	cg03546163	6	FKBP5;FKBP5;FKBP5;FKBP5	14	IGHV1-69	-0.0905138	0.00974518	1.7885e-20	-0.0452407	0.9536	N_Shore	Trans	same
P01762	cg25751474	14		14	IGHV3-11	-0.0861255	0.00828775	3.30293e-25	-0.0895266	1	OpenSea	Cis	same
P01766	cg05110738	14		14	IGHV3-13	-0.12764	0.00882559	4.41121e-47	-0.0441807	0.9832	OpenSea	Cis	same
P01766	cg21075986	14		14	IGHV3-13	-0.13681	0.0089091	8.2951e-53	-0.0777564	1	N_Shelf	Cis	same
P01766	cg25751474	14		14	IGHV3-13	-0.183338	0.00817755	1.74791e-109	-0.154368	1	OpenSea	Cis	same
P01766	cg17739917	17	RARA;RARA;RARA	14	IGHV3-13	0.0884599	0.0117486	5.39428e-14	0.0709093	0.9928	S_Shelf	Trans	same
P01766	cg27135645	3		14	IGHV3-13	-0.0771029	0.00888308	4.38001e-18	-0.0412702	0.9872	OpenSea	Trans	same
P01780	cg26974062	1	TXNIP;NBPF20;NBPF10;NBPF10	14	IGHV3-7	0.0912677	0.00955239	1.4362e-21	0.0509124	1	OpenSea	Trans	same
P01780	cg06072257	1		14	IGHV3-7	-0.0627283	0.00883904	1.33606e-12	-0.0446572	1	OpenSea	Trans	same
P01780	cg09100244	14		14	IGHV3-7	-0.119844	0.0102878	3.18077e-31	-0.0935606	1	OpenSea	Cis	same
P01780	cg25751474	14		14	IGHV3-7	0.0812721	0.0082595	8.92387e-23	0.223708	1	OpenSea	Cis	same
P01780	cg03697227	14		14	IGHV3-7	-0.138638	0.00861339	8.57241e-58	-0.276592	1	OpenSea	Cis	same
P01780	cg05086879	22	MGAT3	14	IGHV3-7	0.100839	0.0100638	1.48354e-23	0.0553422	0.9936	OpenSea	Trans	same
P01780	cg21489638	7	LINC-PINT;LINC-PINT;LINC-PINT;LINC-PINT;LINC-PINT;LINC-PINT;LINC-PINT;LINC-PINT	14	IGHV3-7	0.0823752	0.0115485	1.02826e-12	0.047004	0.9576	OpenSea	Trans	same
P01834	cg19693031	1	TXNIP	2	IGKC	0.102055	0.00912746	6.60398e-29	0.0464129	0.996	OpenSea	Trans	same
P01834	cg06072257	1		2	IGKC	-0.0625631	0.0087196	7.57781e-13	-0.0459194	1	OpenSea	Trans	same
P01834	cg05086879	22	MGAT3	2	IGKC	0.128448	0.00990547	3.04211e-38	0.0573112	1	OpenSea	Trans	same
P01834	cg11294950	6		2	IGKC	0.083468	0.00812088	1.07212e-24	0.0832229	1	OpenSea	Trans	same
P01834	cg23302214	9	EGFL7;EGFL7;MIR126;EGFL7;EGFL7;EGFL7	2	IGKC	-0.0743684	0.00939447	2.62398e-15	-0.0629728	1	Island	Trans	same
P02647	cg17901584	1	DHCR24	11	APOA1	0.209891	0.0124386	2.76162e-63	0.111724	1	S_Shore	Trans	same
P02647	cg26416615	10	ARID5B	11	APOA1	0.0962125	0.00836296	1.69148e-30	0.0415163	0.9832	OpenSea	Trans	same
P02647	cg07878065	18		11	APOA1	0.0795849	0.00873017	8.78436e-20	0.0492298	0.9984	OpenSea	Trans	same
P02647	cg06500161	21	ABCG1;ABCG1;ABCG1;ABCG1;ABCG1;ABCG1	11	APOA1	-0.123444	0.00857949	1.27572e-46	-0.0596151	1	S_Shore	Trans	same
P02649	cg17901584	1	DHCR24	19	APOE	0.191046	0.0131846	2.96973e-47	0.11342	1	S_Shore	Trans	same
P02649	cg00574958	11	CPT1A;CPT1A	19	APOE	-0.0796709	0.00958223	1.00228e-16	-0.0544364	0.9952	N_Shore	Trans	same
P02649	cg17928676	19		19	APOE	-0.0838854	0.00968173	5.01306e-18	-0.0944898	1	S_Shelf	Cis	same
P02649	cg10762466	19		19	APOE	0.0825448	0.0123204	2.16267e-11	0.0634443	0.9936	N_Shore	Cis	same
P02649	cg16094954	19	BCL3	19	APOE	0.0681295	0.00881491	1.15521e-14	0.05718	1	N_Shore	Cis	same
P02649	cg13375295	19		19	APOE	0.0883612	0.00990672	5.23895e-19	0.110976	1	N_Shelf	Cis	same
P02649	cg12403973	22	SREBF2;SREBF2	19	APOE	0.150739	0.0106097	1.648e-45	0.0805732	1	S_Shore	Trans	same
P02671	cg06690548	4	SLC7A11	4	FGA	0.0650624	0.00888485	2.55401e-13	0.0535138	0.9984	OpenSea	Trans	same
P02743	cg04179148	14	SERPINA1;SERPINA1;SERPINA1;SERPINA1;SERPINA1;SERPINA1;SERPINA1;SERPINA1;SERPINA1;SERPINA1	1	APCS	-0.0679712	0.0102417	3.32041e-11	-0.0556008	0.9856	OpenSea	Trans	same
P02743	cg06690548	4	SLC7A11	1	APCS	-0.078998	0.00868416	1.0483e-19	-0.0501928	0.9856	OpenSea	Trans	same
P02747	cg18705864	11	SERPING1;SERPING1	1	C1QC	0.0647109	0.00926039	2.9102e-12	0.0782645	1	OpenSea	Trans	same
P02747	cg03985140	12		1	C1QC	-0.172711	0.0150167	1.75745e-30	-0.117411	1	OpenSea	Trans	same
P02747	cg16642299	12	MIR200C	1	C1QC	-0.141369	0.0190483	1.2207e-13	-0.131133	1	OpenSea	Trans	same
P02747	cg14975786	12		1	C1QC	-0.258182	0.0122229	1.39223e-97	-0.285706	1	OpenSea	Trans	same
P02747	cg15451504	14		1	C1QC	0.117437	0.00835802	1.48196e-44	0.134111	1	OpenSea	Trans	same
P02747	cg07839457	16	NLRC5	1	C1QC	-0.0974948	0.00944583	6.85888e-25	-0.0818725	1	N_Shore	Trans	same
P02747	cg13575798	7	SND1	1	C1QC	-0.0838555	0.00936805	3.93195e-19	-0.0588571	1	OpenSea	Trans	same
P02748	cg10636246	1	AIM2	5	C9	-0.16335	0.00976496	3.09035e-62	-0.0528547	0.9976	OpenSea	Trans	same
P02748	cg19693031	1	TXNIP	5	C9	0.139134	0.0089918	1.39204e-53	0.0536341	1	OpenSea	Trans	same
P02748	cg26416615	10	ARID5B	5	C9	-0.184407	0.00848484	4.17557e-103	-0.0525276	1	OpenSea	Trans	same
P02748	cg10077239	14	PRKD1	5	C9	-0.0649686	0.00928296	2.69591e-12	-0.0399894	0.9736	S_Shore	Trans	same
P02748	cg02650017	17	PHOSPHO1;PHOSPHO1	5	C9	-0.221957	0.0114794	2.86967e-82	-0.0805441	1	Island	Trans	same
P02748	cg20959703	19	JAK3	5	C9	-0.140288	0.00972958	8.25843e-47	-0.0451297	0.9768	S_Shore	Trans	same
P02748	cg09943385	2	SH3BP4	5	C9	0.0757782	0.0104374	4.05848e-13	0.0487528	0.9976	OpenSea	Trans	same
P02748	cg12187255	2		5	C9	-0.0569155	0.00842395	1.4682e-11	-0.0385079	0.9952	OpenSea	Trans	same
P02748	cg10128003	21	ABCG1;ABCG1;ABCG1;ABCG1;ABCG1;ABCG1	5	C9	-0.111757	0.0112955	5.22142e-23	-0.0588881	0.9824	S_Shelf	Trans	same
P02748	cg09349128	22		5	C9	-0.28772	0.0124077	7.46303e-117	-0.0686008	0.9944	N_Shore	Trans	same
P02748	cg14216476	3		5	C9	0.165511	0.0113861	1.52951e-47	0.0715061	1	OpenSea	Trans	same
P02748	cg13373048	3		5	C9	-0.341232	0.0243323	2.159e-44	-0.170427	1	OpenSea	Trans	same
P02748	cg06690548	4	SLC7A11	5	C9	0.145358	0.00860095	1.78955e-63	0.0747627	1	OpenSea	Trans	same
P02748	cg04176813	6		5	C9	-0.0817659	0.0108809	6.03593e-14	-0.046367	0.9928	OpenSea	Trans	same
P02748	cg13575798	7	SND1	5	C9	-0.0791947	0.00911656	4.11406e-18	-0.0468744	0.9976	OpenSea	Trans	same
P02749	cg15529614	17		17	APOH	0.100383	0.0152861	5.30997e-11	0.0959763	1	OpenSea	Cis	same
P02749	cg07283582	17	CCDC46;CCDC46	17	APOH	0.0598782	0.00847982	1.72427e-12	0.072307	1	OpenSea	Cis	same
P02749	cg14192542	17	CCDC46	17	APOH	0.0685826	0.0107127	1.58015e-10	0.0755826	1	N_Shore	Cis	same
P02750	cg26416615	10	ARID5B	19	LRG1	-0.148994	0.00858676	8.92048e-67	-0.055892	1	OpenSea	Trans	same
P02750	cg00163198	11	SNX19;SNX19	19	LRG1	-0.130968	0.0122132	9.92546e-27	-0.0648735	0.9944	OpenSea	Trans	same
P02750	cg22488164	12	PLBD1	19	LRG1	0.113348	0.0106074	1.48665e-26	0.0645392	1	N_Shelf	Trans	same
P02750	cg25780496	15	LINS	19	LRG1	-0.253966	0.0143276	1.41488e-69	-0.118452	1	OpenSea	Trans	same
P02750	cg06135068	16		19	LRG1	-0.104555	0.00940732	1.3916e-28	-0.0476147	1	OpenSea	Trans	same
P02750	cg02650017	17	PHOSPHO1;PHOSPHO1	19	LRG1	-0.185451	0.0115969	4.46219e-57	-0.0802855	1	Island	Trans	same
P02750	cg08950435	19	SEMA6B	19	LRG1	0.0853314	0.0107555	2.27896e-15	0.062069	1	S_Shelf	Cis	same
P02750	cg16972240	19	SEMA6B	19	LRG1	-0.115576	0.0106059	1.51362e-27	-0.149922	1	Island	Cis	same
P02750	cg17371203	19	SEMA6B	19	LRG1	0.132215	0.011183	4.1638e-32	0.110343	1	N_Shelf	Cis	same
P02750	cg03882382	19	LRG1	19	LRG1	0.197624	0.0174879	1.72613e-29	0.20356	1	N_Shelf	Cis	same
P02750	cg24291974	19	PLIN5	19	LRG1	0.0951154	0.00933543	2.68579e-24	0.117834	1	Island	Cis	same
P02750	cg13373048	3		19	LRG1	-0.293793	0.0245287	6.63926e-33	-0.176793	1	OpenSea	Trans	same
P02750	cg13575798	7	SND1	19	LRG1	-0.0777183	0.0091748	2.66578e-17	-0.0514017	0.9944	OpenSea	Trans	same
P02751	cg25780496	15	LINS	2	FN1	0.143059	0.0145418	9.10383e-23	0.0912412	1	OpenSea	Trans	same
P02751	cg21314106	2	FN1;FN1;FN1;FN1;FN1;FN1;FN1	2	FN1	0.0735115	0.00875225	4.90647e-17	0.0599329	1	Island	Cis	same
P02751	cg16491062	2		2	FN1	-0.060745	0.00917596	3.71668e-11	-0.0482493	0.996	OpenSea	Cis	same
P02751	cg08803769	2		2	FN1	-0.0974173	0.0123582	3.42506e-15	-0.0935736	1	OpenSea	Cis	same
P02751	cg17532672	2		2	FN1	-0.104823	0.0123559	2.38878e-17	-0.0987383	1	OpenSea	Cis	same
P02751	cg10692870	2	FN1;FN1;FN1;FN1;FN1;FN1;FN1	2	FN1	0.0856324	0.0101653	3.97417e-17	0.0716594	1	Island	Cis	same
P02751	cg11262012	9	FUBP3	2	FN1	0.174397	0.0186321	9.11058e-21	0.104143	1	OpenSea	Trans	same
P02760	cg21959606	3	CHST13;C3orf22	9	AMBP	-0.0596793	0.00878569	1.14228e-11	-0.0646993	1	N_Shelf	Trans	same
P02763	cg00490406	1	AIM2	9	ORM1	-0.0796264	0.0108893	2.76069e-13	-0.0688417	0.9984	OpenSea	Trans	same
P02763	cg06072257	1		9	ORM1	0.0789227	0.00875881	2.29747e-19	0.0775963	1	OpenSea	Trans	same
P02763	cg13373048	3		9	ORM1	-0.167867	0.0248669	1.52736e-11	-0.152323	1	OpenSea	Trans	same
P02763	cg09419027	9	KIF12	9	ORM1	-0.102401	0.00989513	5.17834e-25	-0.078771	0.9984	Island	Cis	same
P02763	cg00659015	9	ORM1	9	ORM1	0.11734	0.00864789	1.09862e-41	0.102109	1	OpenSea	Cis	same
P02763	cg22588682	9		9	ORM1	-0.0902146	0.00976902	2.93805e-20	-0.060182	1	OpenSea	Cis	same
P02763	cg03321192	9	ORM2	9	ORM1	0.100853	0.00846055	1.31277e-32	0.0837566	1	OpenSea	Cis	same
P02763	cg00944626	9	DFNB31;DFNB31;DFNB31	9	ORM1	-0.0901904	0.0096355	9.09383e-21	-0.0412499	0.9648	OpenSea	Cis	same
P02763	cg04510490	9	AKNA	9	ORM1	0.100961	0.0085936	9.99022e-32	0.0702176	1	OpenSea	Cis	same
P02765	cg21510841	3	AHSG;AHSG	3	AHSG	0.073084	0.011068	4.16322e-11	0.0716653	1	OpenSea	Cis	same
P02765	cg14264914	3		3	AHSG	0.0958261	0.0122562	5.70484e-15	0.0982921	1	OpenSea	Cis	same
P02765	cg25162301	3	AHSG	3	AHSG	0.119362	0.0102832	5.16109e-31	0.1201	1	OpenSea	Cis	same
P02775	cg03964851	5	MIR1974;C5orf36;C5orf36	4	PPBP	0.0782907	0.0114119	7.13877e-12	0.0615452	0.9944	OpenSea	Trans	same
P02775	cg12378834	5	C5orf66	4	PPBP	0.180863	0.0102821	1.48603e-68	0.108299	1	OpenSea	Trans	same
P02775	cg13935634	6	GCNT2;GCNT2	4	PPBP	0.151198	0.00939004	7.75498e-58	0.0666012	0.9712	OpenSea	Trans	same
P02787	cg06072257	1		3	TF	-0.0759026	0.00878658	6.27946e-18	-0.055941	1	OpenSea	Trans	same
P02787	cg01448562	3		3	TF	-0.16658	0.0081354	6.81442e-92	-0.0655911	0.976	Island	Cis	same
P02787	cg10772086	3	TF	3	TF	0.0616248	0.00872581	1.71085e-12	0.0510362	1	N_Shore	Cis	same
P02787	cg11804293	4		3	TF	0.0976616	0.0152816	1.70036e-10	0.0679818	0.9656	OpenSea	Trans	same
P02787	cg02815835	6		3	TF	-0.0570738	0.00827262	5.44718e-12	-0.0380248	0.9888	OpenSea	Trans	same
P02787	cg07292755	6		3	TF	-0.0577595	0.00859046	1.83753e-11	-0.0416798	0.9992	OpenSea	Trans	same
P02787	cg07011110	6	BTN1A1	3	TF	0.0906478	0.00835845	2.67372e-27	0.0495977	1	N_Shore	Trans	same
P02787	cg01825951	6	LRRC16A;LRRC16A	3	TF	-0.0625396	0.00867925	6.05908e-13	-0.0493671	1	OpenSea	Trans	same
P02790	cg03546163	6	FKBP5;FKBP5;FKBP5;FKBP5	11	HPX	-0.0828169	0.00992175	7.6228e-17	-0.0509199	0.9856	N_Shore	Trans	same
P02790	cg23302214	9	EGFL7;EGFL7;MIR126;EGFL7;EGFL7;EGFL7	11	HPX	0.0614015	0.00944691	8.31178e-11	0.0548319	1	Island	Trans	same
P04003	cg11739399	1	IKBKE	1	C4BPA	0.0781182	0.0103657	5.1198e-14	0.0493831	0.9648	OpenSea	Cis	same
P04003	cg06072257	1		1	C4BPA	0.167521	0.00868376	6.57885e-82	0.148357	1	OpenSea	Trans	same
P04003	cg01181898	1	C4BPA	1	C4BPA	-0.216472	0.0119637	2.17475e-72	-0.189294	1	OpenSea	Cis	same
P04003	cg26514552	1	C4BPA	1	C4BPA	-0.231916	0.0140827	2.16858e-60	-0.102819	0.9704	OpenSea	Cis	same
P04003	cg07839457	16	NLRC5	1	C4BPA	0.0923904	0.00935866	6.47966e-23	0.106313	1	N_Shore	Trans	same
P04003	cg04771084	6	CYP21A2;CYP21A2	1	C4BPA	-0.0647445	0.00820823	3.29312e-15	-0.045026	0.9736	OpenSea	Trans	same
P04004	cg17901584	1	DHCR24	17	VTN	-0.213846	0.0125447	1.54887e-64	-0.0915141	1	S_Shore	Trans	same
P04004	cg19693031	1	TXNIP	17	VTN	-0.133733	0.00884201	2.71462e-51	-0.0792444	1	OpenSea	Trans	same
P04004	cg06072257	1		17	VTN	-0.0920548	0.00845727	1.73737e-27	-0.0653597	1	OpenSea	Trans	same
P04004	cg10342447	17	TMEM97	17	VTN	0.0862475	0.0100516	1.03832e-17	0.0854333	0.996	Island	Cis	same
P04004	cg02650017	17	PHOSPHO1;PHOSPHO1	17	VTN	-0.137477	0.0113706	1.71163e-33	-0.0633143	0.9864	Island	Trans	same
P04004	cg07212401	2		17	VTN	0.135754	0.012722	1.74409e-26	0.0740881	0.9848	OpenSea	Trans	same
P04004	cg22559900	20	PTPN1;PTPN1	17	VTN	0.120536	0.010463	1.41314e-30	0.047728	0.9616	N_Shore	Trans	same
P04004	cg22652934	21	RUNX1;RUNX1	17	VTN	-0.121412	0.00992486	3.03868e-34	-0.0712959	1	OpenSea	Trans	same
P04004	cg06500161	21	ABCG1;ABCG1;ABCG1;ABCG1;ABCG1;ABCG1	17	VTN	0.197465	0.00856116	1.17998e-115	0.0854215	1	S_Shore	Trans	same
P04114	cg00908766	1	CELSR2	2	APOB	0.0716554	0.00813869	1.46243e-18	0.082054	1	OpenSea	Trans	same
P04114	cg00574958	11	CPT1A;CPT1A	2	APOB	-0.113198	0.00932124	8.96457e-34	-0.089994	1	N_Shore	Trans	same
P04114	cg03637691	19	LDLR;LDLR;LDLR;LDLR;LDLR	2	APOB	0.133464	0.0132405	8.09896e-24	0.0889484	1	S_Shore	Trans	same
P04114	cg17075888	7	PDK4	2	APOB	-0.0924704	0.00850975	2.12016e-27	-0.062629	1	N_Shore	Trans	same
P04114	cg09847270	8	SQLE;SQLE	2	APOB	0.132477	0.0123888	1.37257e-26	0.102323	1	S_Shore	Trans	same
P04196	cg26416615	10	ARID5B	3	HRG	0.0838766	0.0088257	2.33465e-21	0.0414101	0.9904	OpenSea	Trans	same
P04196	cg17114584	11	IRF7;IRF7;IRF7	3	HRG	0.0898043	0.0113123	2.19173e-15	0.0519054	0.9984	N_Shore	Trans	same
P04196	cg26975271	16	WWP2;WWP2;WWP2;WWP2	3	HRG	0.0859059	0.0107597	1.52119e-15	0.0443382	0.9528	OpenSea	Trans	same
P04196	cg07878065	18		3	HRG	0.0722935	0.00920681	4.37145e-15	0.0443539	0.9944	OpenSea	Trans	same
P04196	cg12454167	3	KNG1;KNG1;KNG1	3	HRG	0.0679699	0.00899549	4.40239e-14	0.0449742	1	OpenSea	Cis	same
P04196	cg13826658	3	HRG	3	HRG	0.14456	0.00890659	9.95861e-59	0.115352	1	OpenSea	Cis	same
P04196	cg00100948	3	HRG	3	HRG	0.143199	0.00847128	1.68035e-63	0.116452	1	OpenSea	Cis	same
P04196	cg10470041	3		3	HRG	0.138463	0.0087409	4.74925e-56	0.12022	1	OpenSea	Cis	same
P04196	cg13908232	3		3	HRG	0.161857	0.00937995	4.56514e-66	0.158971	1	OpenSea	Cis	same
P04217	cg02865302	19	ZSCAN22	19	A1BG	0.0860541	0.0084163	1.85753e-24	0.0953113	1	S_Shore	Cis	same
P04275	cg21160290	9	ABO	12	VWF	0.174011	0.00829452	2.64709e-96	0.0954496	1	N_Shore	Trans	same
P04275	cg12020464	9	ABO	12	VWF	-0.0910049	0.00835841	1.67933e-27	-0.0552855	0.9912	Island	Trans	same
P04275	cg24267699	9	ABO	12	VWF	0.207381	0.0101527	1.83519e-91	0.108764	1	Island	Trans	same
P04430	cg08122652	3	PARP9;PARP9;DTX3L;PARP9;PARP9;PARP9;PARP9	2	IGKV1-16	-0.0657414	0.00910821	5.54279e-13	-0.0533295	0.9552	N_Shore	Trans	same
P05160	cg07967246	1	CRB1;CRB1;CRB1;CRB1;CRB1;CRB1	1	F13B	-0.0743141	0.00834038	5.68814e-19	-0.0586376	1	OpenSea	Cis	same
P05160	cg04345744	1	KCNT2;KCNT2;KCNT2	1	F13B	-0.0666707	0.00837634	1.85487e-15	-0.0476066	0.9992	OpenSea	Cis	same
P05160	cg05315334	13	MCF2L;MCF2L	1	F13B	0.0856782	0.0101266	2.90633e-17	0.0745752	1	Island	Trans	same
P05543	cg06088069	14	JDP2;JDP2;JDP2	X	SERPINA7	0.094797	0.0119231	1.98986e-15	0.0733509	0.9928	S_Shore	Trans	same
P05546	cg04179148	14	SERPINA1;SERPINA1;SERPINA1;SERPINA1;SERPINA1;SERPINA1;SERPINA1;SERPINA1;SERPINA1;SERPINA1	22	SERPIND1	-0.0665856	0.0103739	1.41801e-10	-0.0557306	0.9984	OpenSea	Trans	same
P05546	cg04702007	16	HPR	22	SERPIND1	-0.069051	0.00896586	1.43019e-14	-0.0516533	0.9992	OpenSea	Trans	same
P05546	cg09584711	16	HPR	22	SERPIND1	-0.135947	0.013352	2.88157e-24	-0.118761	1	OpenSea	Trans	same
P05546	cg05086879	22	MGAT3	22	SERPIND1	-0.10039	0.00997166	9.18223e-24	-0.0732388	1	OpenSea	Trans	same
P06310	cg09100244	14		2	IGKV2-30	-0.123991	0.010297	3.09015e-33	-0.127979	1	OpenSea	Trans	same
P06310	cg11766834	2		2	IGKV2-30	0.105233	0.0100031	8.63225e-26	0.0660306	1	OpenSea	Cis	same
P06310	cg13874643	2		2	IGKV2-30	-0.0599096	0.00934293	1.47748e-10	-0.0488238	1	OpenSea	Cis	same
P06310	cg07816122	2		2	IGKV2-30	-0.155593	0.00900755	3.36497e-66	-0.147717	1	OpenSea	Cis	same
P06312	cg06072257	1		2	IGKV4-1	-0.0820896	0.00880699	1.31474e-20	-0.0586682	1	OpenSea	Trans	same
P06312	cg07816122	2		2	IGKV4-1	0.0602098	0.00905245	3.00993e-11	0.06338	1	OpenSea	Cis	same
P06312	cg08265274	6	HLA-DRB5	2	IGKV4-1	0.0664653	0.00823427	7.46293e-16	0.0549368	0.988	S_Shore	Trans	same
P06396	cg07252680	14	SERPINA1;SERPINA1;SERPINA1;SERPINA1;SERPINA1;SERPINA1;SERPINA1;SERPINA1;SERPINA1;SERPINA1	9	GSN	0.179511	0.0157235	4.62472e-30	0.100603	1	OpenSea	Trans	same
P06396	cg06500161	21	ABCG1;ABCG1;ABCG1;ABCG1;ABCG1;ABCG1	9	GSN	-0.096079	0.00895727	9.62202e-27	-0.0573013	1	S_Shore	Trans	same
P06727	cg03196329	11		11	APOA4	-0.0578626	0.00839326	5.6487e-12	-0.0449705	0.9904	OpenSea	Cis	same
P07357	cg06072257	1		1	C8A	0.0577968	0.00889299	8.33898e-11	0.0497055	0.9984	OpenSea	Trans	same
P07357	cg00693599	9	FBXW5	1	C8A	-0.0754759	0.0105987	1.11943e-12	-0.0509398	0.9592	Island	Trans	same
P07357	cg17638564	9	LCN12	1	C8A	-0.071206	0.00950478	7.19272e-14	-0.0506791	0.9752	N_Shore	Trans	same
P07357	cg13510360	9	TRAF2	1	C8A	0.0702327	0.00996851	1.93113e-12	0.0669888	1	OpenSea	Trans	same
P07360	cg06072257	1		9	C8G	0.056333	0.00884784	1.98686e-10	0.0554853	1	OpenSea	Trans	same
P07360	cg16658931	19	SHANK1	9	C8G	0.101502	0.00847018	6.18497e-33	0.0753741	1	Island	Trans	same
P07360	cg09349128	22		9	C8G	-0.0893816	0.0129367	5.07699e-12	-0.0721836	0.9712	N_Shore	Trans	same
P07360	cg00693599	9	FBXW5	9	C8G	-0.162917	0.0104764	4.2447e-54	-0.0902968	1	Island	Cis	same
P07360	cg17638564	9	LCN12	9	C8G	-0.151772	0.00939069	2.98294e-58	-0.107337	1	N_Shore	Cis	same
P07360	cg12766106	9	TRAF2	9	C8G	-0.0783322	0.00892766	1.91064e-18	-0.0749588	1	N_Shore	Cis	same
P07360	cg13510360	9	TRAF2	9	C8G	0.122285	0.00988259	5.42075e-35	0.0803519	0.9904	OpenSea	Cis	same
P07360	cg05941319	9		9	C8G	-0.12413	0.00910866	4.94699e-42	-0.0843062	1	N_Shore	Cis	same
P08185	cg04983687	16	ZFPM1	14	SERPINA6	0.118601	0.0168258	1.88597e-12	0.118555	1	Island	Trans	same
P08571	cg02806280	5	TMCO6;TMCO6;TMCO6	5	CD14	-0.0684601	0.00921403	1.14615e-13	-0.070456	1	S_Shelf	Cis	same
P08603	cg18385770	1	CRB1;CRB1;CRB1;CRB1;CRB1;CRB1	1	CFH	0.0866287	0.00806035	7.66675e-27	0.0504204	0.9768	OpenSea	Cis	same
P08603	cg13441112	1		1	CFH	0.131361	0.00895751	2.38245e-48	0.0931842	1	N_Shelf	Cis	same
P08603	cg13682187	1	CFHR5	1	CFH	-0.118476	0.00759252	1.86624e-54	-0.0498325	0.9984	OpenSea	Cis	same
P08603	cg09272074	1	ASPM;ASPM	1	CFH	0.164387	0.0094139	1.3467e-67	0.145642	1	OpenSea	Cis	same
P10643	cg04560810	5	TMEM173	5	C7	-0.0556233	0.0086899	1.59152e-10	-0.0425724	0.9928	OpenSea	Trans	same
P10643	cg20489425	5		5	C7	0.0870236	0.00856505	3.58566e-24	0.0793662	1	OpenSea	Cis	same
P10643	cg21544410	5	C7	5	C7	-0.104331	0.00895569	3.16301e-31	-0.115123	1	OpenSea	Cis	same
P10643	cg03722970	5		5	C7	0.0796009	0.0099979	1.82009e-15	0.0541768	0.9992	OpenSea	Cis	same
P14151	cg13122356	1	F5	1	SELL	0.0733074	0.0086787	3.27237e-17	0.0830626	1	OpenSea	Cis	same
P14151	cg07001450	1	SELL;SELL	1	SELL	-0.184409	0.00817586	9.09977e-111	-0.162133	1	OpenSea	Cis	same
P14151	cg27349114	1	F5	1	SELL	-0.0684771	0.0085997	1.80587e-15	-0.0522486	1	OpenSea	Cis	same
P14151	cg02590484	17	MED24;MED24;MED24;MED24;MED24;MED24;MED24;MED24	1	SELL	-0.0609628	0.00937662	8.20564e-11	-0.0534047	1	OpenSea	Trans	same
P14151	cg12909619	2		1	SELL	0.117213	0.014841	3.03683e-15	0.0973553	1	OpenSea	Trans	same
P15169	cg24782162	10	DNMBP	10	CPN1	-0.0664086	0.00919562	5.38474e-13	-0.0416447	0.9616	OpenSea	Cis	same
P15169	cg01256349	10	CPN1	10	CPN1	-0.0825539	0.0116038	1.17637e-12	-0.0992405	1	OpenSea	Cis	same
P15169	cg11344164	10		10	CPN1	0.0911454	0.00970622	6.84174e-21	0.0820611	1	S_Shelf	Cis	same
P15169	cg17044311	10	ABCC2	10	CPN1	-0.129619	0.0135559	1.33783e-21	-0.0927908	1	OpenSea	Cis	same
P15169	cg05184072	10	CPN1	10	CPN1	0.161967	0.0164302	7.46379e-23	0.126587	1	OpenSea	Cis	same
P18428	cg26416615	10	ARID5B	20	LBP	-0.149319	0.00847471	8.95596e-69	-0.0436006	0.9776	OpenSea	Trans	same
P18428	cg13108341	17	DNAH9	20	LBP	0.0623048	0.00947417	4.98718e-11	0.0539849	0.9816	OpenSea	Trans	same
P18428	cg02650017	17	PHOSPHO1;PHOSPHO1	20	LBP	-0.220406	0.0114042	3.37431e-82	-0.11692	1	Island	Trans	same
P18428	cg09765245	2	RNF149	20	LBP	-0.127558	0.0106938	1.19486e-32	-0.0561658	0.968	S_Shore	Trans	same
P18428	cg05710777	2	LOC101927438	20	LBP	-0.0860827	0.00936255	4.27177e-20	-0.0537187	1	N_Shelf	Trans	same
P18428	cg07053727	20	BPI	20	LBP	0.0857225	0.00798785	9.09536e-27	0.101748	1	OpenSea	Cis	same
P18428	cg21695686	20	BPI;BPI	20	LBP	-0.0702337	0.00900428	6.60518e-15	-0.0822183	1	OpenSea	Cis	same
P18428	cg08254089	20	BPI	20	LBP	-0.0632878	0.00932553	1.19294e-11	-0.0686482	1	OpenSea	Cis	same
P18428	cg04937481	20		20	LBP	0.12585	0.0154163	3.51935e-16	0.0915083	1	OpenSea	Trans	same
P18428	cg18979491	20	LBP	20	LBP	-0.0908411	0.010697	2.22098e-17	-0.0802404	1	OpenSea	Cis	same
P18428	cg13373048	3		20	LBP	-0.296423	0.0242109	2.68259e-34	-0.211301	1	OpenSea	Trans	same
P18428	cg04176813	6		20	LBP	-0.0967181	0.0108008	3.80966e-19	-0.0532248	0.9856	OpenSea	Trans	same
P18428	cg24499891	6	FAM65B	20	LBP	-0.130567	0.00897666	1.34652e-47	-0.0504358	1	OpenSea	Trans	same
P19652	cg00659015	9	ORM1	9	ORM2	-0.125471	0.00868645	5.71108e-47	-0.113196	1	OpenSea	Cis	same
P19652	cg03327018	9	COL27A1	9	ORM2	-0.0663553	0.00832725	1.72456e-15	-0.0756544	1	OpenSea	Cis	same
P19652	cg00969271	9	ORM2	9	ORM2	-0.0688867	0.0102867	2.20941e-11	-0.0722863	1	OpenSea	Cis	same
P19652	cg22588682	9		9	ORM2	0.0674705	0.00983346	7.09684e-12	0.0550548	0.9904	OpenSea	Cis	same
P19652	cg03321192	9	ORM2	9	ORM2	-0.0861827	0.00851675	5.44602e-24	-0.0767054	1	OpenSea	Cis	same
P19652	cg00944626	9	DFNB31;DFNB31;DFNB31	9	ORM2	0.102523	0.0096784	3.99463e-26	0.101694	1	OpenSea	Cis	same
P19827	cg26561082	10	DIP2C	3	ITIH1	0.0696491	0.0102415	1.08151e-11	0.0633219	1	S_Shore	Trans	same
P20742	cg23256579	12	PRR4;PRR4	12	PZP	0.0826007	0.00878476	6.09081e-21	0.0562103	1	OpenSea	Trans	same
P20742	cg13108341	17	DNAH9	12	PZP	0.134598	0.00941042	4.27854e-46	0.107908	1	OpenSea	Trans	same
P20851	cg06072257	1		1	C4BPB	0.118448	0.00877734	2.9627e-41	0.103457	1	OpenSea	Trans	same
P22792	cg01256349	10	CPN1	3	CPN2	-0.0845153	0.0115978	3.32684e-13	-0.103175	1	OpenSea	Trans	same
P22792	cg11344164	10		3	CPN2	0.0868254	0.0097047	4.09397e-19	0.0821332	1	S_Shelf	Trans	same
P22792	cg05184072	10	CPN1	3	CPN2	0.111957	0.0164515	1.04788e-11	0.0946444	1	OpenSea	Trans	same
P22792	cg19026207	17	TMEM97	3	CPN2	0.124876	0.0085799	1.17602e-47	0.0561099	0.9984	Island	Trans	same
P22792	cg10342447	17	TMEM97	3	CPN2	0.174095	0.0104419	7.68831e-62	0.136652	1	Island	Trans	same
P22792	cg23919556	17	SEBOX	3	CPN2	-0.117899	0.00903977	1.15558e-38	-0.0642334	1	OpenSea	Trans	same
P22792	cg17811497	3	CPN2;CPN2	3	CPN2	0.0984586	0.00864481	6.3161e-30	0.0931324	1	OpenSea	Cis	same
P22792	cg21832427	3		3	CPN2	-0.0975213	0.00885096	4.0286e-28	-0.0875011	1	OpenSea	Cis	same
P25311	cg25345365	11	ZBTB16;ZBTB16	7	AZGP1	-0.066595	0.0104477	1.89523e-10	-0.0645459	0.9968	OpenSea	Trans	same
P25311	cg19636519	7		7	AZGP1	-0.110727	0.00901025	1.53591e-34	-0.106461	1	OpenSea	Cis	same
P27169	cg06695683	7	PON2;PON2;PON2;PON2	7	PON1	0.181958	0.00925197	5.15996e-85	0.0430659	1	OpenSea	Cis	same
P27169	cg03352185	7		7	PON1	0.0837837	0.00912871	4.96694e-20	0.033393	0.9768	OpenSea	Cis	same
P27169	cg05433222	7	PON1	7	PON1	-0.0686701	0.00834753	2.09042e-16	-0.0338396	0.9992	OpenSea	Cis	same
P27169	cg15544721	7	PPP1R9A;PPP1R9A	7	PON1	-0.129671	0.0100853	1.24773e-37	-0.0399394	0.9968	N_Shore	Cis	same
P27169	cg08034980	7		7	PON1	0.161632	0.00978103	8.6037e-61	0.108717	1	S_Shore	Cis	same
P27169	cg05342682	7	PON1	7	PON1	-0.48241	0.00759652	0	-0.176402	1	N_Shore	Cis	same
P27169	cg11377695	7	ASB4;ASB4	7	PON1	-0.0654802	0.00829286	3.08438e-15	-0.0350302	0.9984	OpenSea	Cis	same
P27169	cg17330251	7	PON1	7	PON1	-0.475009	0.00723284	0	-0.279199	1	Island	Cis	same
P29622	cg08764227	14	SERPINA5	14	SERPINA4	-0.0770584	0.00839011	4.68272e-20	-0.0496925	1	OpenSea	Cis	same
P29622	cg18561199	14	SERPINA4;SERPINA4;SERPINA4	14	SERPINA4	-0.0762609	0.00817692	1.24983e-20	-0.0560649	1	OpenSea	Cis	same
P29622	cg16462006	14		14	SERPINA4	0.0593632	0.00830954	9.49429e-13	0.0578764	1	OpenSea	Cis	same
P29622	cg05186455	14	SERPINA4	14	SERPINA4	-0.12737	0.00840654	1.82294e-51	-0.112677	1	OpenSea	Cis	same
P29622	cg20959703	19	JAK3	14	SERPINA4	0.100799	0.0099949	7.69989e-24	0.0437676	0.952	S_Shore	Trans	same
P29622	cg09349128	22		14	SERPINA4	0.162271	0.0128618	2.64513e-36	0.104663	1	N_Shore	Trans	same
P35858	cg13126979	16	MRPS34;MRPS34;EME2	16	IGFALS	0.0758617	0.00833788	1.03262e-19	0.0567411	0.952	S_Shore	Cis	same
P35858	cg06690548	4	SLC7A11	16	IGFALS	-0.0656609	0.00886585	1.37217e-13	-0.0514095	1	OpenSea	Trans	same
P36955	cg10501210	1		17	SERPINF1	0.0737666	0.00976426	4.44434e-14	0.056209	0.9824	OpenSea	Trans	same
P36955	cg19693031	1	TXNIP	17	SERPINF1	-0.0806823	0.00909122	7.80983e-19	-0.0785548	1	OpenSea	Trans	same
P36955	cg18403478	17	SMYD4	17	SERPINF1	-0.0997215	0.00899931	2.01196e-28	-0.0674961	1	OpenSea	Cis	same
P36955	cg06940127	17	SERPINF1;SERPINF1	17	SERPINF1	-0.140191	0.0102708	3.68224e-42	-0.0702363	0.9552	OpenSea	Cis	same
P36955	cg04955351	17	SERPINF1	17	SERPINF1	0.112604	0.00899431	8.90684e-36	0.0618032	0.9936	OpenSea	Cis	same
P43652	cg19693031	1	TXNIP	4	AFM	-0.106616	0.00904584	6.41053e-32	-0.0476874	0.9952	OpenSea	Trans	same
P43652	cg00163198	11	SNX19;SNX19	4	AFM	0.166372	0.0121389	1.71726e-42	0.125282	1	OpenSea	Trans	same
P43652	cg06500161	21	ABCG1;ABCG1;ABCG1;ABCG1;ABCG1;ABCG1	4	AFM	0.0956238	0.00885405	4.35347e-27	0.0611139	1	S_Shore	Trans	same
P51884	cg21184711	7	CADPS2;CADPS2;CADPS2	12	LUM	-0.0650795	0.00983728	3.82904e-11	-0.0466784	0.9696	OpenSea	Trans	same
P55056	cg05325763	11	CPT1A;CPT1A	19	APOC4	-0.158341	0.0113323	4.40492e-44	-0.126159	1	S_Shore	Trans	same
P55056	cg08121984	19	APOC1P1;APOC1P1;APOC1P1	19	APOC4	0.0668082	0.0104699	1.81259e-10	0.0648028	1	OpenSea	Cis	same
P55056	cg24817351	19	APOC4;APOC4-APOC2	19	APOC4	-0.152623	0.00897339	2.94302e-64	-0.0835392	1	OpenSea	Cis	same
P55056	cg08701064	19	APOC4;APOC2;APOC4-APOC2	19	APOC4	0.200155	0.0121537	2.15089e-60	0.124244	1	OpenSea	Cis	same
P55056	cg06500161	21	ABCG1;ABCG1;ABCG1;ABCG1;ABCG1;ABCG1	19	APOC4	0.0926523	0.00907089	2.06724e-24	0.0656017	1	S_Shore	Trans	same
P78563	cg16033053	10	MKX	21	ADARB1	0.117227	0.00951756	1.09032e-34	0.0547067	0.9992	Island	Trans	same
P78563	cg17124583	10	GATA3;GATA3	21	ADARB1	0.106461	0.00881205	1.91333e-33	0.0418726	0.9816	Island	Trans	same
P78563	cg07469402	12	DBX2;DBX2	21	ADARB1	0.132035	0.00932503	3.25865e-45	0.0631396	1	Island	Trans	same
P78563	cg04456029	12	DTX1	21	ADARB1	-0.116962	0.0122907	2.06949e-21	-0.0925853	1	S_Shore	Trans	same
P78563	cg23302214	9	EGFL7;EGFL7;MIR126;EGFL7;EGFL7;EGFL7	21	ADARB1	-0.111774	0.00946376	4.80081e-32	-0.0573544	0.9976	Island	Trans	same
Q13790	cg06500161	21	ABCG1;ABCG1;ABCG1;ABCG1;ABCG1;ABCG1	12	APOF	-0.0999995	0.00878611	6.90124e-30	-0.0792213	1	S_Shore	Trans	same
Q16610	cg08130307	1		1	ECM1	0.120889	0.00902686	1.16506e-40	0.0543089	0.9872	OpenSea	Cis	same
Q16610	cg01204684	1	FALEC	1	ECM1	-0.163534	0.0131764	3.41694e-35	-0.0859211	1	N_Shore	Cis	same
Q16610	cg04165759	1	RPRD2	1	ECM1	-0.143289	0.00848519	2.23346e-63	-0.112786	1	OpenSea	Cis	same
Q16610	cg03818307	1	ECM1;ECM1;ECM1;ECM1	1	ECM1	0.113651	0.0110451	9.51895e-25	0.0767042	1	OpenSea	Cis	same
Q96PD5	cg08857797	17	VPS25	19	PGLYRP2	-0.105491	0.0161198	6.18134e-11	-0.111957	1	OpenSea	Trans	same
Q96PD5	cg25994622	19	PGLYRP2	19	PGLYRP2	-0.0910446	0.00839086	2.52129e-27	-0.0663439	0.992	Island	Cis	same
Q96PD5	cg10211383	19	PGLYRP2	19	PGLYRP2	-0.106548	0.00918027	5.23902e-31	-0.0918681	1	N_Shore	Cis	same
Q96PD5	cg17978015	4		19	PGLYRP2	-0.0959909	0.0107887	6.37903e-19	-0.0594778	1	OpenSea	Trans	same
Q99459	cg06072257	1		6	CDC5L	-0.0616861	0.00879147	2.37336e-12	-0.0426207	0.9968	OpenSea	Trans	same
Q99459	cg20728490	10	DNTT;DNTT;DNTT;DNTT	6	CDC5L	-0.0730051	0.0103673	1.98151e-12	-0.0609545	1	OpenSea	Trans	same
Q99459	cg25345365	11	ZBTB16;ZBTB16	6	CDC5L	0.0776897	0.0104608	1.17437e-13	0.0544235	1	OpenSea	Trans	same
Q99459	cg23530333	2		6	CDC5L	0.0544845	0.00860316	2.47341e-10	0.048784	1	OpenSea	Trans	same
Q99459	cg10376026	2	RPIA	6	CDC5L	-0.0864649	0.0114234	3.98198e-14	-0.0771488	1	OpenSea	Trans	same
Q99459	cg05086879	22	MGAT3	6	CDC5L	0.109648	0.0100026	7.46854e-28	0.0502267	0.9872	OpenSea	Trans	same
Q99459	cg23302214	9	EGFL7;EGFL7;MIR126;EGFL7;EGFL7;EGFL7	6	CDC5L	-0.0778124	0.00946962	2.25894e-16	-0.0700889	1	Island	Trans	same
Q9BXR6	cg07967246	1	CRB1;CRB1;CRB1;CRB1;CRB1;CRB1	1	CFHR5	-0.1025	0.00831486	9.5967e-35	-0.0949653	1	OpenSea	Cis	same
Q9Y5Y7	cg08203715	11	ST3GAL4;ST3GAL4	11	LYVE1	-0.0953619	0.0122156	6.27306e-15	-0.0980873	1	S_Shore	Trans	same

## Sheet: Table S5
Table S5: Search terms for StringDB when assessing the 22 proteins associated with Cg06072257
Protein Genes were used to search StringDB for protein-protein associations. Search 1 used the UniProt extracted Genes, simplified gene names were used in a subsequent search for proteins where no results were found. Simplification resulted in the assignment of some immunoglobulin heavy variable components to an umbrella term for an immunoglobulin heavy variable.
UniProt	Protein name (UniProt)	First_Biological_process	Gene (search 1)	StringDB Search 1 results	Simplified StringDB search term (search 2)	Search 2 gene name	Comment
A0A075B6H7	Probable non-functional immunoglobulin kappa variable 3-7	adaptive immune response	IGKV3-7	No results	IGKV	No results
A0A075B6I0	Immunoglobulin lambda variable 8-61	adaptive immune response	IGLV8-61	No results	IGLV8	No results
A0A075B7B8	Immunoglobulin heavy variable 3/OR16-12	immunoglobulin mediated immune response	IGHV3OR16-12	No results	IGHV	Immunoglobulin heavy variable 4-38-2
A0A0B4J1U7	Immunoglobulin heavy variable 6-1	immunoglobulin mediated immune response	IGHV6-1	No results	IGHV	Immunoglobulin heavy variable 4-38-2
A0A0B4J1V0	Immunoglobulin heavy variable 3-15	immunoglobulin mediated immune response	IGHV3-15	Immunoglobulin heavy variable 3-15	IGHV3-15	as previous
A0A0C4DH36	Probable non-functional immunoglobulin heavy variable 3-38	immunoglobulin mediated immune response	IGHV3-38	No results	IGHV	Immunoglobulin heavy variable 4-38-2
A0A0G2JMB2	Immunoglobulin heavy constant alpha 2	Not returned	IGHA2	No results	IGHA	No results
O75636	Ficolin-3	cell surface pattern recognition receptor signaling pathway	FCN3	Ficolin-3	FCN3	as previous
P01019	Angiotensinogen	angiotensin-activated signaling pathway	AGT	Angiotensin	AGT	as previous	Angiotensin instead of angiotensinogen
P01619	Immunoglobulin kappa variable 3-20	adaptive immune response	IGKV3-20	No results	IGKV	No results
P01780	Immunoglobulin heavy variable 3-7	immune response	IGHV3-7	No results	IGH	Immunoglobulin heavy variable 4-38-2
P01834	Immunoglobulin kappa constant	adaptive immune response	IGKC	No results	IGKC	No results
P02763	Alpha-1-acid glycoprotein 1	acute-phase response	ORM1 AGP1	No results	ORM1	as previous
P02787	Serotransferrin	actin filament organization	TF	Serotransferrin	TF	as previous
P04003	C4b-binding protein alpha chain	complement activation, classical pathway	C4BPA	C4b-binding protein alpha chain	C4BPA	as previous
P04004	Vitronectin	cell adhesion	VTN	Vitronectin	VTN	as previous
P06312	Immunoglobulin kappa variable 4-1	adaptive immune response	IGKV4-1	No results	IGKV	No results
P07357	Complement component C8 alpha chain	complement activation	C8A	Complement component C8 alpha chain	C8A	as previous
P07360	Complement component C8 gamma chain	complement activation, alternative pathway	C8G	Complement component C8 gamma chain	C8G	as previous
P08603	Complement factor H	complement activation	CFH	Complement factor H	CFH	as previous
P20851	C4b-binding protein beta chain	blood coagulation	C4BPB	C4b-binding protein beta chain	C4BPB	as previous
Q99459	Cell division cycle 5-like protein	cell cycle	CDC5L	Cell division cycle 5-like protein	CDC5L	as previous

## Sheet: Table S6
Table S6: Correlation of 22 proteins associated with Cg06072257
Pearson correlation (rcorr function in Hmisc Rpackage) of the 22 proteins found to be associated with Cg06072257, in descending order of Pearson r. The final 3 columns detail CpGs associated with each protein and the number of shared CpG associations between the two compared proteins.
row	Row protein name	column	Column protein name	Pearson r Correlation	p value	CpGs associated with the row protein	CpGs associated with the column protein	Number of shared CpGs
P01619	Immunoglobulin kappa variable 3-20	Q99459	Cell division cycle 5-like protein	0.614646	0	cg04384208, cg06072257, cg14174378, cg23530333, cg25345365	cg04503240, cg05086879, cg06072257, cg10376026, cg20728490, cg23302214, cg23530333, cg25345365	3
P04003	C4b-binding protein alpha chain	P20851	C4b-binding protein beta chain	0.611211	0	cg01181898, cg04771084, cg06072257, cg07637989, cg07839457, cg09660151, cg11739399, cg20914370, cg26514552	cg06072257	1
P01834	Immunoglobulin kappa constant	Q99459	Cell division cycle 5-like protein	0.58598	0	cg03546163, cg04576818, cg05086879, cg06072257, cg06350097, cg09100244, cg11294950, cg12054453, cg14220830, cg14297313, cg19693031, cg23302214, cg23530333	cg04503240, cg05086879, cg06072257, cg10376026, cg20728490, cg23302214, cg23530333, cg25345365	4
P01619	Immunoglobulin kappa variable 3-20	P01834	Immunoglobulin kappa constant	0.573084	0	cg04384208, cg06072257, cg14174378, cg23530333, cg25345365	cg03546163, cg04576818, cg05086879, cg06072257, cg06350097, cg09100244, cg11294950, cg12054453, cg14220830, cg14297313, cg19693031, cg23302214, cg23530333	2
P01834	Immunoglobulin kappa constant	P06312	Immunoglobulin kappa variable 4-1	0.530396	0	cg03546163, cg04576818, cg05086879, cg06072257, cg06350097, cg09100244, cg11294950, cg12054453, cg14220830, cg14297313, cg19693031, cg23302214, cg23530333	cg06072257, cg07816122, cg08265274, cg15560790, cg24603882	1
P01619	Immunoglobulin kappa variable 3-20	P06312	Immunoglobulin kappa variable 4-1	0.522708	0	cg04384208, cg06072257, cg14174378, cg23530333, cg25345365	cg06072257, cg07816122, cg08265274, cg15560790, cg24603882	1
P06312	Immunoglobulin kappa variable 4-1	Q99459	Cell division cycle 5-like protein	0.433544	0	cg06072257, cg07816122, cg08265274, cg15560790, cg24603882	cg04503240, cg05086879, cg06072257, cg10376026, cg20728490, cg23302214, cg23530333, cg25345365	1
P01019	Angiotensinogen	P04004	Vitronectin	0.427631	0	cg04179148, cg04585778, cg06072257, cg08857797, cg11047325, cg12469306, cg16740586, cg19126084, cg19699106	cg02650017, cg04658946, cg06072257, cg06500161, cg07212401, cg10342447, cg14592794, cg17901584, cg19693031, cg22559900, cg22652934	1
A0A075B6H7	Probable non-functional immunoglobulin kappa variable 3-7	P01834	Immunoglobulin kappa constant	0.416421	0	cg00574958, cg06072257, cg11294950, cg16411857, cg23302214, cg23530333	cg03546163, cg04576818, cg05086879, cg06072257, cg06350097, cg09100244, cg11294950, cg12054453, cg14220830, cg14297313, cg19693031, cg23302214, cg23530333	4
A0A075B7B8	Immunoglobulin heavy variable 3/OR16-12	P01834	Immunoglobulin kappa constant	0.344312	0	cg00574958, cg05086879, cg06072257, cg09100244, cg12352984, cg18887142, cg23302214	cg03546163, cg04576818, cg05086879, cg06072257, cg06350097, cg09100244, cg11294950, cg12054453, cg14220830, cg14297313, cg19693031, cg23302214, cg23530333	4
A0A075B6H7	Probable non-functional immunoglobulin kappa variable 3-7	Q99459	Cell division cycle 5-like protein	0.343781	0	cg00574958, cg06072257, cg11294950, cg16411857, cg23302214, cg23530333	cg04503240, cg05086879, cg06072257, cg10376026, cg20728490, cg23302214, cg23530333, cg25345365	3
A0A075B6H7	Probable non-functional immunoglobulin kappa variable 3-7	P01619	Immunoglobulin kappa variable 3-20	0.323444	0	cg00574958, cg06072257, cg11294950, cg16411857, cg23302214, cg23530333	cg04384208, cg06072257, cg14174378, cg23530333, cg25345365	2
P07357	Complement component C8 alpha chain	P07360	Complement component C8 gamma chain	0.322365	0	cg00693599, cg06072257, cg11230822, cg13510360, cg17638564	cg00693599, cg05941319, cg06072257, cg07857113, cg09349128, cg11230822, cg12766106, cg13510360, cg16658931, cg17638564	5
A0A0C4DH36	Probable non-functional immunoglobulin heavy variable 3-38	Q99459	Cell division cycle 5-like protein	0.309482	0	cg06072257, cg09100244, cg14705220, cg27521206	cg04503240, cg05086879, cg06072257, cg10376026, cg20728490, cg23302214, cg23530333, cg25345365	1
A0A0C4DH36	Probable non-functional immunoglobulin heavy variable 3-38	P01834	Immunoglobulin kappa constant	0.307885	0	cg06072257, cg09100244, cg14705220, cg27521206	cg03546163, cg04576818, cg05086879, cg06072257, cg06350097, cg09100244, cg11294950, cg12054453, cg14220830, cg14297313, cg19693031, cg23302214, cg23530333	2
P02763	Alpha-1-acid glycoprotein 1	P04003	C4b-binding protein alpha chain	0.306645	0	cg00490406, cg00659015, cg00944626, cg03321192, cg04111102, cg04510490, cg06072257, cg09419027, cg13373048, cg22588682	cg01181898, cg04771084, cg06072257, cg07637989, cg07839457, cg09660151, cg11739399, cg20914370, cg26514552	1
P08603	Complement factor H	P20851	C4b-binding protein beta chain	0.288608	0	cg06072257, cg09272074, cg13441112, cg13682187, cg18385770, cg26277237	cg06072257	1
P02787	Serotransferrin	P04004	Vitronectin	0.286462	0	cg01448562, cg01825951, cg02815835, cg06072257, cg07011110, cg07292755, cg10772086, cg11804293	cg02650017, cg04658946, cg06072257, cg06500161, cg07212401, cg10342447, cg14592794, cg17901584, cg19693031, cg22559900, cg22652934	1
A0A0C4DH36	Probable non-functional immunoglobulin heavy variable 3-38	P06312	Immunoglobulin kappa variable 4-1	0.280669	0	cg06072257, cg09100244, cg14705220, cg27521206	cg06072257, cg07816122, cg08265274, cg15560790, cg24603882	1
P01019	Angiotensinogen	P02787	Serotransferrin	0.273978	0	cg04179148, cg04585778, cg06072257, cg08857797, cg11047325, cg12469306, cg16740586, cg19126084, cg19699106	cg01448562, cg01825951, cg02815835, cg06072257, cg07011110, cg07292755, cg10772086, cg11804293	1
P04003	C4b-binding protein alpha chain	P08603	Complement factor H	0.273755	0	cg01181898, cg04771084, cg06072257, cg07637989, cg07839457, cg09660151, cg11739399, cg20914370, cg26514552	cg06072257, cg09272074, cg13441112, cg13682187, cg18385770, cg26277237	1
P04004	Vitronectin	P08603	Complement factor H	0.259334	0	cg02650017, cg04658946, cg06072257, cg06500161, cg07212401, cg10342447, cg14592794, cg17901584, cg19693031, cg22559900, cg22652934	cg06072257, cg09272074, cg13441112, cg13682187, cg18385770, cg26277237	1
A0A0C4DH36	Probable non-functional immunoglobulin heavy variable 3-38	P01619	Immunoglobulin kappa variable 3-20	0.25726	0	cg06072257, cg09100244, cg14705220, cg27521206	cg04384208, cg06072257, cg14174378, cg23530333, cg25345365	1
A0A0B4J1U7	Immunoglobulin heavy variable 6-1	P01619	Immunoglobulin kappa variable 3-20	0.246801	0	cg03224013, cg06072257, cg09100244, cg25751474	cg04384208, cg06072257, cg14174378, cg23530333, cg25345365	1
A0A0B4J1U7	Immunoglobulin heavy variable 6-1	P06312	Immunoglobulin kappa variable 4-1	0.238731	0	cg03224013, cg06072257, cg09100244, cg25751474	cg06072257, cg07816122, cg08265274, cg15560790, cg24603882	1
A0A075B6H7	Probable non-functional immunoglobulin kappa variable 3-7	P06312	Immunoglobulin kappa variable 4-1	0.233793	0	cg00574958, cg06072257, cg11294950, cg16411857, cg23302214, cg23530333	cg06072257, cg07816122, cg08265274, cg15560790, cg24603882	1
A0A075B6I0	Immunoglobulin lambda variable 8-61	P06312	Immunoglobulin kappa variable 4-1	0.233476	0	cg06072257, cg08363783, cg13276615, cg15487187, cg15756156, cg16677162, cg18049445, cg23428922, cg23530333, cg25551571	cg06072257, cg07816122, cg08265274, cg15560790, cg24603882	1
P01780	Immunoglobulin heavy variable 3-7	P06312	Immunoglobulin kappa variable 4-1	0.223338	0	cg03697227, cg05086879, cg06072257, cg09100244, cg17855743, cg21489638, cg23750338, cg25751474, cg26974062	cg06072257, cg07816122, cg08265274, cg15560790, cg24603882	1
A0A075B7B8	Immunoglobulin heavy variable 3/OR16-12	P01619	Immunoglobulin kappa variable 3-20	0.223204	0	cg00574958, cg05086879, cg06072257, cg09100244, cg12352984, cg18887142, cg23302214	cg04384208, cg06072257, cg14174378, cg23530333, cg25345365	1
A0A075B6I0	Immunoglobulin lambda variable 8-61	P01619	Immunoglobulin kappa variable 3-20	0.22013	0	cg06072257, cg08363783, cg13276615, cg15487187, cg15756156, cg16677162, cg18049445, cg23428922, cg23530333, cg25551571	cg04384208, cg06072257, cg14174378, cg23530333, cg25345365	2
A0A075B7B8	Immunoglobulin heavy variable 3/OR16-12	Q99459	Cell division cycle 5-like protein	0.216511	0	cg00574958, cg05086879, cg06072257, cg09100244, cg12352984, cg18887142, cg23302214	cg04503240, cg05086879, cg06072257, cg10376026, cg20728490, cg23302214, cg23530333, cg25345365	3
A0A075B6I0	Immunoglobulin lambda variable 8-61	A0A0C4DH36	Probable non-functional immunoglobulin heavy variable 3-38	0.216194	0	cg06072257, cg08363783, cg13276615, cg15487187, cg15756156, cg16677162, cg18049445, cg23428922, cg23530333, cg25551571	cg06072257, cg09100244, cg14705220, cg27521206	1
A0A075B7B8	Immunoglobulin heavy variable 3/OR16-12	P06312	Immunoglobulin kappa variable 4-1	0.214505	0	cg00574958, cg05086879, cg06072257, cg09100244, cg12352984, cg18887142, cg23302214	cg06072257, cg07816122, cg08265274, cg15560790, cg24603882	1
P01780	Immunoglobulin heavy variable 3-7	P01834	Immunoglobulin kappa constant	0.21437	0	cg03697227, cg05086879, cg06072257, cg09100244, cg17855743, cg21489638, cg23750338, cg25751474, cg26974062	cg03546163, cg04576818, cg05086879, cg06072257, cg06350097, cg09100244, cg11294950, cg12054453, cg14220830, cg14297313, cg19693031, cg23302214, cg23530333	3
P01619	Immunoglobulin kappa variable 3-20	P01780	Immunoglobulin heavy variable 3-7	0.211632	0	cg04384208, cg06072257, cg14174378, cg23530333, cg25345365	cg03697227, cg05086879, cg06072257, cg09100244, cg17855743, cg21489638, cg23750338, cg25751474, cg26974062	1
A0A075B7B8	Immunoglobulin heavy variable 3/OR16-12	A0A0C4DH36	Probable non-functional immunoglobulin heavy variable 3-38	0.202199	0	cg00574958, cg05086879, cg06072257, cg09100244, cg12352984, cg18887142, cg23302214	cg06072257, cg09100244, cg14705220, cg27521206	2
P04003	C4b-binding protein alpha chain	P07360	Complement component C8 gamma chain	0.191808	0	cg01181898, cg04771084, cg06072257, cg07637989, cg07839457, cg09660151, cg11739399, cg20914370, cg26514552	cg00693599, cg05941319, cg06072257, cg07857113, cg09349128, cg11230822, cg12766106, cg13510360, cg16658931, cg17638564	1
A0A075B6H7	Probable non-functional immunoglobulin kappa variable 3-7	A0A0C4DH36	Probable non-functional immunoglobulin heavy variable 3-38	0.191303	0	cg00574958, cg06072257, cg11294950, cg16411857, cg23302214, cg23530333	cg06072257, cg09100244, cg14705220, cg27521206	1
A0A075B6I0	Immunoglobulin lambda variable 8-61	A0A0B4J1U7	Immunoglobulin heavy variable 6-1	0.186448	0	cg06072257, cg08363783, cg13276615, cg15487187, cg15756156, cg16677162, cg18049445, cg23428922, cg23530333, cg25551571	cg03224013, cg06072257, cg09100244, cg25751474	1
A0A0B4J1V0	Immunoglobulin heavy variable 3-15	P01619	Immunoglobulin kappa variable 3-20	0.182511	0	cg01017241, cg05110738, cg06072257, cg09100244, cg21526209, cg27135645	cg04384208, cg06072257, cg14174378, cg23530333, cg25345365	1
A0A075B6I0	Immunoglobulin lambda variable 8-61	P01834	Immunoglobulin kappa constant	0.18242	0	cg06072257, cg08363783, cg13276615, cg15487187, cg15756156, cg16677162, cg18049445, cg23428922, cg23530333, cg25551571	cg03546163, cg04576818, cg05086879, cg06072257, cg06350097, cg09100244, cg11294950, cg12054453, cg14220830, cg14297313, cg19693031, cg23302214, cg23530333	2
O75636	Ficolin-3	P04003	C4b-binding protein alpha chain	0.181636	0	cg06072257, cg10785977, cg18705864, cg19693031, cg22329875, cg22930808	cg01181898, cg04771084, cg06072257, cg07637989, cg07839457, cg09660151, cg11739399, cg20914370, cg26514552	1
A0A0B4J1V0	Immunoglobulin heavy variable 3-15	P06312	Immunoglobulin kappa variable 4-1	0.173936	0	cg01017241, cg05110738, cg06072257, cg09100244, cg21526209, cg27135645	cg06072257, cg07816122, cg08265274, cg15560790, cg24603882	1
A0A075B6I0	Immunoglobulin lambda variable 8-61	Q99459	Cell division cycle 5-like protein	0.17285	0	cg06072257, cg08363783, cg13276615, cg15487187, cg15756156, cg16677162, cg18049445, cg23428922, cg23530333, cg25551571	cg04503240, cg05086879, cg06072257, cg10376026, cg20728490, cg23302214, cg23530333, cg25345365	2
A0A0B4J1U7	Immunoglobulin heavy variable 6-1	A0A0C4DH36	Probable non-functional immunoglobulin heavy variable 3-38	0.171857	0	cg03224013, cg06072257, cg09100244, cg25751474	cg06072257, cg09100244, cg14705220, cg27521206	2
A0A0B4J1V0	Immunoglobulin heavy variable 3-15	A0A0C4DH36	Probable non-functional immunoglobulin heavy variable 3-38	0.167891	0	cg01017241, cg05110738, cg06072257, cg09100244, cg21526209, cg27135645	cg06072257, cg09100244, cg14705220, cg27521206	2
A0A075B6H7	Probable non-functional immunoglobulin kappa variable 3-7	A0A075B7B8	Immunoglobulin heavy variable 3/OR16-12	0.165762	0	cg00574958, cg06072257, cg11294950, cg16411857, cg23302214, cg23530333	cg00574958, cg05086879, cg06072257, cg09100244, cg12352984, cg18887142, cg23302214	3
O75636	Ficolin-3	P08603	Complement factor H	0.162506	0	cg06072257, cg10785977, cg18705864, cg19693031, cg22329875, cg22930808	cg06072257, cg09272074, cg13441112, cg13682187, cg18385770, cg26277237	1
A0A0C4DH36	Probable non-functional immunoglobulin heavy variable 3-38	P01780	Immunoglobulin heavy variable 3-7	0.161379	0	cg06072257, cg09100244, cg14705220, cg27521206	cg03697227, cg05086879, cg06072257, cg09100244, cg17855743, cg21489638, cg23750338, cg25751474, cg26974062	2
A0A0B4J1U7	Immunoglobulin heavy variable 6-1	Q99459	Cell division cycle 5-like protein	0.161334	0	cg03224013, cg06072257, cg09100244, cg25751474	cg04503240, cg05086879, cg06072257, cg10376026, cg20728490, cg23302214, cg23530333, cg25345365	1
P01780	Immunoglobulin heavy variable 3-7	Q99459	Cell division cycle 5-like protein	0.152907	0	cg03697227, cg05086879, cg06072257, cg09100244, cg17855743, cg21489638, cg23750338, cg25751474, cg26974062	cg04503240, cg05086879, cg06072257, cg10376026, cg20728490, cg23302214, cg23530333, cg25345365	2
P07360	Complement component C8 gamma chain	P08603	Complement factor H	0.150161	0	cg00693599, cg05941319, cg06072257, cg07857113, cg09349128, cg11230822, cg12766106, cg13510360, cg16658931, cg17638564	cg06072257, cg09272074, cg13441112, cg13682187, cg18385770, cg26277237	1
A0A0B4J1U7	Immunoglobulin heavy variable 6-1	A0A0B4J1V0	Immunoglobulin heavy variable 3-15	0.14834	0	cg03224013, cg06072257, cg09100244, cg25751474	cg01017241, cg05110738, cg06072257, cg09100244, cg21526209, cg27135645	2
O75636	Ficolin-3	P20851	C4b-binding protein beta chain	0.14744	0	cg06072257, cg10785977, cg18705864, cg19693031, cg22329875, cg22930808	cg06072257	1
A0A0G2JMB2	Immunoglobulin heavy constant alpha 2	P01834	Immunoglobulin kappa constant	0.14706	0	cg01767544, cg05545351, cg05714960, cg06072257, cg09100244, cg09848445, cg14147832, cg20908276, cg21323720, cg23302214, cg23356831, cg25030802	cg03546163, cg04576818, cg05086879, cg06072257, cg06350097, cg09100244, cg11294950, cg12054453, cg14220830, cg14297313, cg19693031, cg23302214, cg23530333	3
A0A0B4J1V0	Immunoglobulin heavy variable 3-15	P01834	Immunoglobulin kappa constant	0.143092	0	cg01017241, cg05110738, cg06072257, cg09100244, cg21526209, cg27135645	cg03546163, cg04576818, cg05086879, cg06072257, cg06350097, cg09100244, cg11294950, cg12054453, cg14220830, cg14297313, cg19693031, cg23302214, cg23530333	2
P07360	Complement component C8 gamma chain	P20851	C4b-binding protein beta chain	0.135635	0	cg00693599, cg05941319, cg06072257, cg07857113, cg09349128, cg11230822, cg12766106, cg13510360, cg16658931, cg17638564	cg06072257	1
A0A0B4J1U7	Immunoglobulin heavy variable 6-1	P01834	Immunoglobulin kappa constant	0.134684	0	cg03224013, cg06072257, cg09100244, cg25751474	cg03546163, cg04576818, cg05086879, cg06072257, cg06350097, cg09100244, cg11294950, cg12054453, cg14220830, cg14297313, cg19693031, cg23302214, cg23530333	2
A0A075B6I0	Immunoglobulin lambda variable 8-61	P01780	Immunoglobulin heavy variable 3-7	0.134276	0	cg06072257, cg08363783, cg13276615, cg15487187, cg15756156, cg16677162, cg18049445, cg23428922, cg23530333, cg25551571	cg03697227, cg05086879, cg06072257, cg09100244, cg17855743, cg21489638, cg23750338, cg25751474, cg26974062	1
A0A0B4J1U7	Immunoglobulin heavy variable 6-1	P01780	Immunoglobulin heavy variable 3-7	0.128229	0	cg03224013, cg06072257, cg09100244, cg25751474	cg03697227, cg05086879, cg06072257, cg09100244, cg17855743, cg21489638, cg23750338, cg25751474, cg26974062	3
A0A0G2JMB2	Immunoglobulin heavy constant alpha 2	Q99459	Cell division cycle 5-like protein	0.124948	0	cg01767544, cg05545351, cg05714960, cg06072257, cg09100244, cg09848445, cg14147832, cg20908276, cg21323720, cg23302214, cg23356831, cg25030802	cg04503240, cg05086879, cg06072257, cg10376026, cg20728490, cg23302214, cg23530333, cg25345365	2
A0A0B4J1V0	Immunoglobulin heavy variable 3-15	Q99459	Cell division cycle 5-like protein	0.123377	0	cg01017241, cg05110738, cg06072257, cg09100244, cg21526209, cg27135645	cg04503240, cg05086879, cg06072257, cg10376026, cg20728490, cg23302214, cg23530333, cg25345365	1
A0A075B6H7	Probable non-functional immunoglobulin kappa variable 3-7	P01780	Immunoglobulin heavy variable 3-7	0.122518	0	cg00574958, cg06072257, cg11294950, cg16411857, cg23302214, cg23530333	cg03697227, cg05086879, cg06072257, cg09100244, cg17855743, cg21489638, cg23750338, cg25751474, cg26974062	1
P02763	Alpha-1-acid glycoprotein 1	P08603	Complement factor H	0.12213	0	cg00490406, cg00659015, cg00944626, cg03321192, cg04111102, cg04510490, cg06072257, cg09419027, cg13373048, cg22588682	cg06072257, cg09272074, cg13441112, cg13682187, cg18385770, cg26277237	1
A0A075B6I0	Immunoglobulin lambda variable 8-61	A0A075B7B8	Immunoglobulin heavy variable 3/OR16-12	0.121309	0	cg06072257, cg08363783, cg13276615, cg15487187, cg15756156, cg16677162, cg18049445, cg23428922, cg23530333, cg25551571	cg00574958, cg05086879, cg06072257, cg09100244, cg12352984, cg18887142, cg23302214	1
P02763	Alpha-1-acid glycoprotein 1	P20851	C4b-binding protein beta chain	0.120726	0	cg00490406, cg00659015, cg00944626, cg03321192, cg04111102, cg04510490, cg06072257, cg09419027, cg13373048, cg22588682	cg06072257	1
A0A075B7B8	Immunoglobulin heavy variable 3/OR16-12	P01780	Immunoglobulin heavy variable 3-7	0.115479	0	cg00574958, cg05086879, cg06072257, cg09100244, cg12352984, cg18887142, cg23302214	cg03697227, cg05086879, cg06072257, cg09100244, cg17855743, cg21489638, cg23750338, cg25751474, cg26974062	3
A0A075B6I0	Immunoglobulin lambda variable 8-61	A0A0B4J1V0	Immunoglobulin heavy variable 3-15	0.112074	0	cg06072257, cg08363783, cg13276615, cg15487187, cg15756156, cg16677162, cg18049445, cg23428922, cg23530333, cg25551571	cg01017241, cg05110738, cg06072257, cg09100244, cg21526209, cg27135645	1
A0A0B4J1V0	Immunoglobulin heavy variable 3-15	P01780	Immunoglobulin heavy variable 3-7	0.111898	0	cg01017241, cg05110738, cg06072257, cg09100244, cg21526209, cg27135645	cg03697227, cg05086879, cg06072257, cg09100244, cg17855743, cg21489638, cg23750338, cg25751474, cg26974062	2
P04003	C4b-binding protein alpha chain	P07357	Complement component C8 alpha chain	0.107244	0	cg01181898, cg04771084, cg06072257, cg07637989, cg07839457, cg09660151, cg11739399, cg20914370, cg26514552	cg00693599, cg06072257, cg11230822, cg13510360, cg17638564	1
O75636	Ficolin-3	P07360	Complement component C8 gamma chain	0.103654	0	cg06072257, cg10785977, cg18705864, cg19693031, cg22329875, cg22930808	cg00693599, cg05941319, cg06072257, cg07857113, cg09349128, cg11230822, cg12766106, cg13510360, cg16658931, cg17638564	1
A0A075B7B8	Immunoglobulin heavy variable 3/OR16-12	A0A0B4J1U7	Immunoglobulin heavy variable 6-1	0.0983654	0	cg00574958, cg05086879, cg06072257, cg09100244, cg12352984, cg18887142, cg23302214	cg03224013, cg06072257, cg09100244, cg25751474	2
A0A075B6H7	Probable non-functional immunoglobulin kappa variable 3-7	A0A0B4J1V0	Immunoglobulin heavy variable 3-15	0.0955526	0	cg00574958, cg06072257, cg11294950, cg16411857, cg23302214, cg23530333	cg01017241, cg05110738, cg06072257, cg09100244, cg21526209, cg27135645	1
P07357	Complement component C8 alpha chain	P20851	C4b-binding protein beta chain	0.095436	0	cg00693599, cg06072257, cg11230822, cg13510360, cg17638564	cg06072257	1
A0A075B6H7	Probable non-functional immunoglobulin kappa variable 3-7	A0A0B4J1U7	Immunoglobulin heavy variable 6-1	0.0907701	0	cg00574958, cg06072257, cg11294950, cg16411857, cg23302214, cg23530333	cg03224013, cg06072257, cg09100244, cg25751474	1
A0A0C4DH36	Probable non-functional immunoglobulin heavy variable 3-38	A0A0G2JMB2	Immunoglobulin heavy constant alpha 2	0.089282	0	cg06072257, cg09100244, cg14705220, cg27521206	cg01767544, cg05545351, cg05714960, cg06072257, cg09100244, cg09848445, cg14147832, cg20908276, cg21323720, cg23302214, cg23356831, cg25030802	2
P02787	Serotransferrin	P06312	Immunoglobulin kappa variable 4-1	0.089246	0	cg01448562, cg01825951, cg02815835, cg06072257, cg07011110, cg07292755, cg10772086, cg11804293	cg06072257, cg07816122, cg08265274, cg15560790, cg24603882	1
A0A075B6H7	Probable non-functional immunoglobulin kappa variable 3-7	A0A0G2JMB2	Immunoglobulin heavy constant alpha 2	0.0881158	0	cg00574958, cg06072257, cg11294950, cg16411857, cg23302214, cg23530333	cg01767544, cg05545351, cg05714960, cg06072257, cg09100244, cg09848445, cg14147832, cg20908276, cg21323720, cg23302214, cg23356831, cg25030802	2
A0A075B7B8	Immunoglobulin heavy variable 3/OR16-12	A0A0B4J1V0	Immunoglobulin heavy variable 3-15	0.0870819	0	cg00574958, cg05086879, cg06072257, cg09100244, cg12352984, cg18887142, cg23302214	cg01017241, cg05110738, cg06072257, cg09100244, cg21526209, cg27135645	2
A0A075B6H7	Probable non-functional immunoglobulin kappa variable 3-7	A0A075B6I0	Immunoglobulin lambda variable 8-61	0.0862841	0	cg00574958, cg06072257, cg11294950, cg16411857, cg23302214, cg23530333	cg06072257, cg08363783, cg13276615, cg15487187, cg15756156, cg16677162, cg18049445, cg23428922, cg23530333, cg25551571	2
A0A0G2JMB2	Immunoglobulin heavy constant alpha 2	O75636	Ficolin-3	0.0825266	0	cg01767544, cg05545351, cg05714960, cg06072257, cg09100244, cg09848445, cg14147832, cg20908276, cg21323720, cg23302214, cg23356831, cg25030802	cg06072257, cg10785977, cg18705864, cg19693031, cg22329875, cg22930808	1
O75636	Ficolin-3	P04004	Vitronectin	0.0814234	0	cg06072257, cg10785977, cg18705864, cg19693031, cg22329875, cg22930808	cg02650017, cg04658946, cg06072257, cg06500161, cg07212401, cg10342447, cg14592794, cg17901584, cg19693031, cg22559900, cg22652934	2
O75636	Ficolin-3	P07357	Complement component C8 alpha chain	0.0812905	0	cg06072257, cg10785977, cg18705864, cg19693031, cg22329875, cg22930808	cg00693599, cg06072257, cg11230822, cg13510360, cg17638564	1
P01619	Immunoglobulin kappa variable 3-20	P02787	Serotransferrin	0.0708969	0	cg04384208, cg06072257, cg14174378, cg23530333, cg25345365	cg01448562, cg01825951, cg02815835, cg06072257, cg07011110, cg07292755, cg10772086, cg11804293	1
A0A075B7B8	Immunoglobulin heavy variable 3/OR16-12	A0A0G2JMB2	Immunoglobulin heavy constant alpha 2	0.0705535	0	cg00574958, cg05086879, cg06072257, cg09100244, cg12352984, cg18887142, cg23302214	cg01767544, cg05545351, cg05714960, cg06072257, cg09100244, cg09848445, cg14147832, cg20908276, cg21323720, cg23302214, cg23356831, cg25030802	3
P02763	Alpha-1-acid glycoprotein 1	P07360	Complement component C8 gamma chain	0.0653241	2.22045e-16	cg00490406, cg00659015, cg00944626, cg03321192, cg04111102, cg04510490, cg06072257, cg09419027, cg13373048, cg22588682	cg00693599, cg05941319, cg06072257, cg07857113, cg09349128, cg11230822, cg12766106, cg13510360, cg16658931, cg17638564	1
A0A0G2JMB2	Immunoglobulin heavy constant alpha 2	P06312	Immunoglobulin kappa variable 4-1	0.0644782	4.44089e-16	cg01767544, cg05545351, cg05714960, cg06072257, cg09100244, cg09848445, cg14147832, cg20908276, cg21323720, cg23302214, cg23356831, cg25030802	cg06072257, cg07816122, cg08265274, cg15560790, cg24603882	1
A0A0G2JMB2	Immunoglobulin heavy constant alpha 2	P01619	Immunoglobulin kappa variable 3-20	0.0569286	7.77156e-13	cg01767544, cg05545351, cg05714960, cg06072257, cg09100244, cg09848445, cg14147832, cg20908276, cg21323720, cg23302214, cg23356831, cg25030802	cg04384208, cg06072257, cg14174378, cg23530333, cg25345365	1
P01834	Immunoglobulin kappa constant	P02787	Serotransferrin	0.0561993	1.5139e-12	cg03546163, cg04576818, cg05086879, cg06072257, cg06350097, cg09100244, cg11294950, cg12054453, cg14220830, cg14297313, cg19693031, cg23302214, cg23530333	cg01448562, cg01825951, cg02815835, cg06072257, cg07011110, cg07292755, cg10772086, cg11804293	1
O75636	Ficolin-3	P02763	Alpha-1-acid glycoprotein 1	0.0525557	3.74176e-11	cg06072257, cg10785977, cg18705864, cg19693031, cg22329875, cg22930808	cg00490406, cg00659015, cg00944626, cg03321192, cg04111102, cg04510490, cg06072257, cg09419027, cg13373048, cg22588682	1
A0A075B6I0	Immunoglobulin lambda variable 8-61	A0A0G2JMB2	Immunoglobulin heavy constant alpha 2	0.0490686	6.63432e-10	cg06072257, cg08363783, cg13276615, cg15487187, cg15756156, cg16677162, cg18049445, cg23428922, cg23530333, cg25551571	cg01767544, cg05545351, cg05714960, cg06072257, cg09100244, cg09848445, cg14147832, cg20908276, cg21323720, cg23302214, cg23356831, cg25030802	1
P01780	Immunoglobulin heavy variable 3-7	P02787	Serotransferrin	0.0475685	2.15614e-09	cg03697227, cg05086879, cg06072257, cg09100244, cg17855743, cg21489638, cg23750338, cg25751474, cg26974062	cg01448562, cg01825951, cg02815835, cg06072257, cg07011110, cg07292755, cg10772086, cg11804293	1
A0A0G2JMB2	Immunoglobulin heavy constant alpha 2	P20851	C4b-binding protein beta chain	0.0426895	7.82712e-08	cg01767544, cg05545351, cg05714960, cg06072257, cg09100244, cg09848445, cg14147832, cg20908276, cg21323720, cg23302214, cg23356831, cg25030802	cg06072257	1
P02763	Alpha-1-acid glycoprotein 1	P07357	Complement component C8 alpha chain	0.037491	2.39913e-06	cg00490406, cg00659015, cg00944626, cg03321192, cg04111102, cg04510490, cg06072257, cg09419027, cg13373048, cg22588682	cg00693599, cg06072257, cg11230822, cg13510360, cg17638564	1
A0A0G2JMB2	Immunoglobulin heavy constant alpha 2	P01780	Immunoglobulin heavy variable 3-7	0.0333299	2.75625e-05	cg01767544, cg05545351, cg05714960, cg06072257, cg09100244, cg09848445, cg14147832, cg20908276, cg21323720, cg23302214, cg23356831, cg25030802	cg03697227, cg05086879, cg06072257, cg09100244, cg17855743, cg21489638, cg23750338, cg25751474, cg26974062	2
A0A0B4J1U7	Immunoglobulin heavy variable 6-1	A0A0G2JMB2	Immunoglobulin heavy constant alpha 2	0.0319699	5.78153e-05	cg03224013, cg06072257, cg09100244, cg25751474	cg01767544, cg05545351, cg05714960, cg06072257, cg09100244, cg09848445, cg14147832, cg20908276, cg21323720, cg23302214, cg23356831, cg25030802	2
A0A0G2JMB2	Immunoglobulin heavy constant alpha 2	P08603	Complement factor H	0.0235288	0.00308257	cg01767544, cg05545351, cg05714960, cg06072257, cg09100244, cg09848445, cg14147832, cg20908276, cg21323720, cg23302214, cg23356831, cg25030802	cg06072257, cg09272074, cg13441112, cg13682187, cg18385770, cg26277237	1
A0A075B6I0	Immunoglobulin lambda variable 8-61	P02787	Serotransferrin	0.0210137	0.0082183	cg06072257, cg08363783, cg13276615, cg15487187, cg15756156, cg16677162, cg18049445, cg23428922, cg23530333, cg25551571	cg01448562, cg01825951, cg02815835, cg06072257, cg07011110, cg07292755, cg10772086, cg11804293	1
P02787	Serotransferrin	Q99459	Cell division cycle 5-like protein	0.0209859	0.00830353	cg01448562, cg01825951, cg02815835, cg06072257, cg07011110, cg07292755, cg10772086, cg11804293	cg04503240, cg05086879, cg06072257, cg10376026, cg20728490, cg23302214, cg23530333, cg25345365	1
P04004	Vitronectin	P07360	Complement component C8 gamma chain	0.0166125	0.0366779	cg02650017, cg04658946, cg06072257, cg06500161, cg07212401, cg10342447, cg14592794, cg17901584, cg19693031, cg22559900, cg22652934	cg00693599, cg05941319, cg06072257, cg07857113, cg09349128, cg11230822, cg12766106, cg13510360, cg16658931, cg17638564	1
A0A0B4J1V0	Immunoglobulin heavy variable 3-15	A0A0G2JMB2	Immunoglobulin heavy constant alpha 2	0.0161522	0.0422122	cg01017241, cg05110738, cg06072257, cg09100244, cg21526209, cg27135645	cg01767544, cg05545351, cg05714960, cg06072257, cg09100244, cg09848445, cg14147832, cg20908276, cg21323720, cg23302214, cg23356831, cg25030802	2
P01019	Angiotensinogen	P01780	Immunoglobulin heavy variable 3-7	0.015029	0.0587382	cg04179148, cg04585778, cg06072257, cg08857797, cg11047325, cg12469306, cg16740586, cg19126084, cg19699106	cg03697227, cg05086879, cg06072257, cg09100244, cg17855743, cg21489638, cg23750338, cg25751474, cg26974062	1
P01780	Immunoglobulin heavy variable 3-7	P02763	Alpha-1-acid glycoprotein 1	0.0125356	0.114902	cg03697227, cg05086879, cg06072257, cg09100244, cg17855743, cg21489638, cg23750338, cg25751474, cg26974062	cg00490406, cg00659015, cg00944626, cg03321192, cg04111102, cg04510490, cg06072257, cg09419027, cg13373048, cg22588682	1
A0A0C4DH36	Probable non-functional immunoglobulin heavy variable 3-38	P02787	Serotransferrin	0.0119476	0.132947	cg06072257, cg09100244, cg14705220, cg27521206	cg01448562, cg01825951, cg02815835, cg06072257, cg07011110, cg07292755, cg10772086, cg11804293	1
A0A075B7B8	Immunoglobulin heavy variable 3/OR16-12	P02787	Serotransferrin	0.0110226	0.165675	cg00574958, cg05086879, cg06072257, cg09100244, cg12352984, cg18887142, cg23302214	cg01448562, cg01825951, cg02815835, cg06072257, cg07011110, cg07292755, cg10772086, cg11804293	1
A0A0B4J1V0	Immunoglobulin heavy variable 3-15	P02787	Serotransferrin	0.0033487	0.673658	cg01017241, cg05110738, cg06072257, cg09100244, cg21526209, cg27135645	cg01448562, cg01825951, cg02815835, cg06072257, cg07011110, cg07292755, cg10772086, cg11804293	1
A0A0B4J1U7	Immunoglobulin heavy variable 6-1	P01019	Angiotensinogen	-4.63543e-05	0.995349	cg03224013, cg06072257, cg09100244, cg25751474	cg04179148, cg04585778, cg06072257, cg08857797, cg11047325, cg12469306, cg16740586, cg19126084, cg19699106	1
A0A075B6I0	Immunoglobulin lambda variable 8-61	P01019	Angiotensinogen	-0.00159199	0.841318	cg06072257, cg08363783, cg13276615, cg15487187, cg15756156, cg16677162, cg18049445, cg23428922, cg23530333, cg25551571	cg04179148, cg04585778, cg06072257, cg08857797, cg11047325, cg12469306, cg16740586, cg19126084, cg19699106	1
A0A0B4J1U7	Immunoglobulin heavy variable 6-1	P02787	Serotransferrin	-0.00213135	0.78867	cg03224013, cg06072257, cg09100244, cg25751474	cg01448562, cg01825951, cg02815835, cg06072257, cg07011110, cg07292755, cg10772086, cg11804293	1
A0A0B4J1V0	Immunoglobulin heavy variable 3-15	P01019	Angiotensinogen	-0.00366362	0.644987	cg01017241, cg05110738, cg06072257, cg09100244, cg21526209, cg27135645	cg04179148, cg04585778, cg06072257, cg08857797, cg11047325, cg12469306, cg16740586, cg19126084, cg19699106	1
A0A0G2JMB2	Immunoglobulin heavy constant alpha 2	P04003	C4b-binding protein alpha chain	-0.00564655	0.477634	cg01767544, cg05545351, cg05714960, cg06072257, cg09100244, cg09848445, cg14147832, cg20908276, cg21323720, cg23302214, cg23356831, cg25030802	cg01181898, cg04771084, cg06072257, cg07637989, cg07839457, cg09660151, cg11739399, cg20914370, cg26514552	1
A0A0B4J1U7	Immunoglobulin heavy variable 6-1	P07357	Complement component C8 alpha chain	-0.00685103	0.388911	cg03224013, cg06072257, cg09100244, cg25751474	cg00693599, cg06072257, cg11230822, cg13510360, cg17638564	1
A0A0B4J1V0	Immunoglobulin heavy variable 3-15	P07357	Complement component C8 alpha chain	-0.008927	0.261574	cg01017241, cg05110738, cg06072257, cg09100244, cg21526209, cg27135645	cg00693599, cg06072257, cg11230822, cg13510360, cg17638564	1
A0A075B6H7	Probable non-functional immunoglobulin kappa variable 3-7	P01019	Angiotensinogen	-0.0167543	0.0351039	cg00574958, cg06072257, cg11294950, cg16411857, cg23302214, cg23530333	cg04179148, cg04585778, cg06072257, cg08857797, cg11047325, cg12469306, cg16740586, cg19126084, cg19699106	1
P07357	Complement component C8 alpha chain	P08603	Complement factor H	-0.0168605	0.0339619	cg00693599, cg06072257, cg11230822, cg13510360, cg17638564	cg06072257, cg09272074, cg13441112, cg13682187, cg18385770, cg26277237	1
A0A075B6H7	Probable non-functional immunoglobulin kappa variable 3-7	P02787	Serotransferrin	-0.0182755	0.0215325	cg00574958, cg06072257, cg11294950, cg16411857, cg23302214, cg23530333	cg01448562, cg01825951, cg02815835, cg06072257, cg07011110, cg07292755, cg10772086, cg11804293	1
A0A0G2JMB2	Immunoglobulin heavy constant alpha 2	P02763	Alpha-1-acid glycoprotein 1	-0.0184919	0.0200328	cg01767544, cg05545351, cg05714960, cg06072257, cg09100244, cg09848445, cg14147832, cg20908276, cg21323720, cg23302214, cg23356831, cg25030802	cg00490406, cg00659015, cg00944626, cg03321192, cg04111102, cg04510490, cg06072257, cg09419027, cg13373048, cg22588682	1
A0A075B6H7	Probable non-functional immunoglobulin kappa variable 3-7	P07357	Complement component C8 alpha chain	-0.0195551	0.0139139	cg00574958, cg06072257, cg11294950, cg16411857, cg23302214, cg23530333	cg00693599, cg06072257, cg11230822, cg13510360, cg17638564	1
A0A0C4DH36	Probable non-functional immunoglobulin heavy variable 3-38	P01019	Angiotensinogen	-0.0208145	0.0088472	cg06072257, cg09100244, cg14705220, cg27521206	cg04179148, cg04585778, cg06072257, cg08857797, cg11047325, cg12469306, cg16740586, cg19126084, cg19699106	1
A0A0G2JMB2	Immunoglobulin heavy constant alpha 2	P07360	Complement component C8 gamma chain	-0.0220295	0.00559248	cg01767544, cg05545351, cg05714960, cg06072257, cg09100244, cg09848445, cg14147832, cg20908276, cg21323720, cg23302214, cg23356831, cg25030802	cg00693599, cg05941319, cg06072257, cg07857113, cg09349128, cg11230822, cg12766106, cg13510360, cg16658931, cg17638564	1
A0A075B6H7	Probable non-functional immunoglobulin kappa variable 3-7	P02763	Alpha-1-acid glycoprotein 1	-0.0243134	0.00222751	cg00574958, cg06072257, cg11294950, cg16411857, cg23302214, cg23530333	cg00490406, cg00659015, cg00944626, cg03321192, cg04111102, cg04510490, cg06072257, cg09419027, cg13373048, cg22588682	1
A0A075B7B8	Immunoglobulin heavy variable 3/OR16-12	P01019	Angiotensinogen	-0.0252517	0.00149243	cg00574958, cg05086879, cg06072257, cg09100244, cg12352984, cg18887142, cg23302214	cg04179148, cg04585778, cg06072257, cg08857797, cg11047325, cg12469306, cg16740586, cg19126084, cg19699106	1
A0A0B4J1V0	Immunoglobulin heavy variable 3-15	P02763	Alpha-1-acid glycoprotein 1	-0.0258393	0.00115371	cg01017241, cg05110738, cg06072257, cg09100244, cg21526209, cg27135645	cg00490406, cg00659015, cg00944626, cg03321192, cg04111102, cg04510490, cg06072257, cg09419027, cg13373048, cg22588682	1
P01019	Angiotensinogen	P06312	Immunoglobulin kappa variable 4-1	-0.0364462	4.54029e-06	cg04179148, cg04585778, cg06072257, cg08857797, cg11047325, cg12469306, cg16740586, cg19126084, cg19699106	cg06072257, cg07816122, cg08265274, cg15560790, cg24603882	1
O75636	Ficolin-3	P01780	Immunoglobulin heavy variable 3-7	-0.0371561	2.94884e-06	cg06072257, cg10785977, cg18705864, cg19693031, cg22329875, cg22930808	cg03697227, cg05086879, cg06072257, cg09100244, cg17855743, cg21489638, cg23750338, cg25751474, cg26974062	1
A0A0B4J1V0	Immunoglobulin heavy variable 3-15	O75636	Ficolin-3	-0.0413205	2.00718e-07	cg01017241, cg05110738, cg06072257, cg09100244, cg21526209, cg27135645	cg06072257, cg10785977, cg18705864, cg19693031, cg22329875, cg22930808	1
A0A0B4J1U7	Immunoglobulin heavy variable 6-1	P07360	Complement component C8 gamma chain	-0.0429893	6.34402e-08	cg03224013, cg06072257, cg09100244, cg25751474	cg00693599, cg05941319, cg06072257, cg07857113, cg09349128, cg11230822, cg12766106, cg13510360, cg16658931, cg17638564	1
A0A075B7B8	Immunoglobulin heavy variable 3/OR16-12	P02763	Alpha-1-acid glycoprotein 1	-0.0436141	4.07642e-08	cg00574958, cg05086879, cg06072257, cg09100244, cg12352984, cg18887142, cg23302214	cg00490406, cg00659015, cg00944626, cg03321192, cg04111102, cg04510490, cg06072257, cg09419027, cg13373048, cg22588682	1
A0A075B6I0	Immunoglobulin lambda variable 8-61	P04004	Vitronectin	-0.0445924	2.01484e-08	cg06072257, cg08363783, cg13276615, cg15487187, cg15756156, cg16677162, cg18049445, cg23428922, cg23530333, cg25551571	cg02650017, cg04658946, cg06072257, cg06500161, cg07212401, cg10342447, cg14592794, cg17901584, cg19693031, cg22559900, cg22652934	1
A0A0B4J1U7	Immunoglobulin heavy variable 6-1	P04004	Vitronectin	-0.0447556	1.78886e-08	cg03224013, cg06072257, cg09100244, cg25751474	cg02650017, cg04658946, cg06072257, cg06500161, cg07212401, cg10342447, cg14592794, cg17901584, cg19693031, cg22559900, cg22652934	1
A0A0B4J1V0	Immunoglobulin heavy variable 3-15	P04004	Vitronectin	-0.0483149	1.20472e-09	cg01017241, cg05110738, cg06072257, cg09100244, cg21526209, cg27135645	cg02650017, cg04658946, cg06072257, cg06500161, cg07212401, cg10342447, cg14592794, cg17901584, cg19693031, cg22559900, cg22652934	1
P01834	Immunoglobulin kappa constant	P02763	Alpha-1-acid glycoprotein 1	-0.0530619	2.42637e-11	cg03546163, cg04576818, cg05086879, cg06072257, cg06350097, cg09100244, cg11294950, cg12054453, cg14220830, cg14297313, cg19693031, cg23302214, cg23530333	cg00490406, cg00659015, cg00944626, cg03321192, cg04111102, cg04510490, cg06072257, cg09419027, cg13373048, cg22588682	1
A0A0B4J1V0	Immunoglobulin heavy variable 3-15	P07360	Complement component C8 gamma chain	-0.0532575	2.05025e-11	cg01017241, cg05110738, cg06072257, cg09100244, cg21526209, cg27135645	cg00693599, cg05941319, cg06072257, cg07857113, cg09349128, cg11230822, cg12766106, cg13510360, cg16658931, cg17638564	1
P01019	Angiotensinogen	P01619	Immunoglobulin kappa variable 3-20	-0.0534406	1.75013e-11	cg04179148, cg04585778, cg06072257, cg08857797, cg11047325, cg12469306, cg16740586, cg19126084, cg19699106	cg04384208, cg06072257, cg14174378, cg23530333, cg25345365	1
A0A0B4J1U7	Immunoglobulin heavy variable 6-1	O75636	Ficolin-3	-0.0543435	7.95963e-12	cg03224013, cg06072257, cg09100244, cg25751474	cg06072257, cg10785977, cg18705864, cg19693031, cg22329875, cg22930808	1
P01780	Immunoglobulin heavy variable 3-7	P04004	Vitronectin	-0.0564445	1.21103e-12	cg03697227, cg05086879, cg06072257, cg09100244, cg17855743, cg21489638, cg23750338, cg25751474, cg26974062	cg02650017, cg04658946, cg06072257, cg06500161, cg07212401, cg10342447, cg14592794, cg17901584, cg19693031, cg22559900, cg22652934	1
A0A0C4DH36	Probable non-functional immunoglobulin heavy variable 3-38	P07357	Complement component C8 alpha chain	-0.0566895	9.67892e-13	cg06072257, cg09100244, cg14705220, cg27521206	cg00693599, cg06072257, cg11230822, cg13510360, cg17638564	1
A0A075B6H7	Probable non-functional immunoglobulin kappa variable 3-7	P20851	C4b-binding protein beta chain	-0.0567886	8.83738e-13	cg00574958, cg06072257, cg11294950, cg16411857, cg23302214, cg23530333	cg06072257	1
A0A075B6I0	Immunoglobulin lambda variable 8-61	P02763	Alpha-1-acid glycoprotein 1	-0.056967	7.50067e-13	cg06072257, cg08363783, cg13276615, cg15487187, cg15756156, cg16677162, cg18049445, cg23428922, cg23530333, cg25551571	cg00490406, cg00659015, cg00944626, cg03321192, cg04111102, cg04510490, cg06072257, cg09419027, cg13373048, cg22588682	1
A0A0G2JMB2	Immunoglobulin heavy constant alpha 2	P04004	Vitronectin	-0.0580582	2.72227e-13	cg01767544, cg05545351, cg05714960, cg06072257, cg09100244, cg09848445, cg14147832, cg20908276, cg21323720, cg23302214, cg23356831, cg25030802	cg02650017, cg04658946, cg06072257, cg06500161, cg07212401, cg10342447, cg14592794, cg17901584, cg19693031, cg22559900, cg22652934	1
P01780	Immunoglobulin heavy variable 3-7	P07357	Complement component C8 alpha chain	-0.0582095	2.36033e-13	cg03697227, cg05086879, cg06072257, cg09100244, cg17855743, cg21489638, cg23750338, cg25751474, cg26974062	cg00693599, cg06072257, cg11230822, cg13510360, cg17638564	1
A0A075B7B8	Immunoglobulin heavy variable 3/OR16-12	P20851	C4b-binding protein beta chain	-0.0594	7.61613e-14	cg00574958, cg05086879, cg06072257, cg09100244, cg12352984, cg18887142, cg23302214	cg06072257	1
P01780	Immunoglobulin heavy variable 3-7	P07360	Complement component C8 gamma chain	-0.0602021	3.5083e-14	cg03697227, cg05086879, cg06072257, cg09100244, cg17855743, cg21489638, cg23750338, cg25751474, cg26974062	cg00693599, cg05941319, cg06072257, cg07857113, cg09349128, cg11230822, cg12766106, cg13510360, cg16658931, cg17638564	1
A0A0G2JMB2	Immunoglobulin heavy constant alpha 2	P07357	Complement component C8 alpha chain	-0.060482	2.66454e-14	cg01767544, cg05545351, cg05714960, cg06072257, cg09100244, cg09848445, cg14147832, cg20908276, cg21323720, cg23302214, cg23356831, cg25030802	cg00693599, cg06072257, cg11230822, cg13510360, cg17638564	1
A0A0C4DH36	Probable non-functional immunoglobulin heavy variable 3-38	O75636	Ficolin-3	-0.0637965	8.88178e-16	cg06072257, cg09100244, cg14705220, cg27521206	cg06072257, cg10785977, cg18705864, cg19693031, cg22329875, cg22930808	1
A0A0B4J1U7	Immunoglobulin heavy variable 6-1	P02763	Alpha-1-acid glycoprotein 1	-0.06414	6.66134e-16	cg03224013, cg06072257, cg09100244, cg25751474	cg00490406, cg00659015, cg00944626, cg03321192, cg04111102, cg04510490, cg06072257, cg09419027, cg13373048, cg22588682	1
A0A075B6I0	Immunoglobulin lambda variable 8-61	O75636	Ficolin-3	-0.0653436	2.22045e-16	cg06072257, cg08363783, cg13276615, cg15487187, cg15756156, cg16677162, cg18049445, cg23428922, cg23530333, cg25551571	cg06072257, cg10785977, cg18705864, cg19693031, cg22329875, cg22930808	1
A0A0B4J1V0	Immunoglobulin heavy variable 3-15	P20851	C4b-binding protein beta chain	-0.0660356	0	cg01017241, cg05110738, cg06072257, cg09100244, cg21526209, cg27135645	cg06072257	1
A0A075B7B8	Immunoglobulin heavy variable 3/OR16-12	P07357	Complement component C8 alpha chain	-0.06669	0	cg00574958, cg05086879, cg06072257, cg09100244, cg12352984, cg18887142, cg23302214	cg00693599, cg06072257, cg11230822, cg13510360, cg17638564	1
A0A075B7B8	Immunoglobulin heavy variable 3/OR16-12	O75636	Ficolin-3	-0.0669602	0	cg00574958, cg05086879, cg06072257, cg09100244, cg12352984, cg18887142, cg23302214	cg06072257, cg10785977, cg18705864, cg19693031, cg22329875, cg22930808	1
A0A075B6I0	Immunoglobulin lambda variable 8-61	P07360	Complement component C8 gamma chain	-0.068343	0	cg06072257, cg08363783, cg13276615, cg15487187, cg15756156, cg16677162, cg18049445, cg23428922, cg23530333, cg25551571	cg00693599, cg05941319, cg06072257, cg07857113, cg09349128, cg11230822, cg12766106, cg13510360, cg16658931, cg17638564	1
A0A075B7B8	Immunoglobulin heavy variable 3/OR16-12	P07360	Complement component C8 gamma chain	-0.0695473	0	cg00574958, cg05086879, cg06072257, cg09100244, cg12352984, cg18887142, cg23302214	cg00693599, cg05941319, cg06072257, cg07857113, cg09349128, cg11230822, cg12766106, cg13510360, cg16658931, cg17638564	1
A0A075B6H7	Probable non-functional immunoglobulin kappa variable 3-7	O75636	Ficolin-3	-0.0696126	0	cg00574958, cg06072257, cg11294950, cg16411857, cg23302214, cg23530333	cg06072257, cg10785977, cg18705864, cg19693031, cg22329875, cg22930808	1
A0A075B6I0	Immunoglobulin lambda variable 8-61	P07357	Complement component C8 alpha chain	-0.0696183	0	cg06072257, cg08363783, cg13276615, cg15487187, cg15756156, cg16677162, cg18049445, cg23428922, cg23530333, cg25551571	cg00693599, cg06072257, cg11230822, cg13510360, cg17638564	1
P02763	Alpha-1-acid glycoprotein 1	P02787	Serotransferrin	-0.0700229	0	cg00490406, cg00659015, cg00944626, cg03321192, cg04111102, cg04510490, cg06072257, cg09419027, cg13373048, cg22588682	cg01448562, cg01825951, cg02815835, cg06072257, cg07011110, cg07292755, cg10772086, cg11804293	1
A0A0C4DH36	Probable non-functional immunoglobulin heavy variable 3-38	P02763	Alpha-1-acid glycoprotein 1	-0.0720049	0	cg06072257, cg09100244, cg14705220, cg27521206	cg00490406, cg00659015, cg00944626, cg03321192, cg04111102, cg04510490, cg06072257, cg09419027, cg13373048, cg22588682	1
P02763	Alpha-1-acid glycoprotein 1	P04004	Vitronectin	-0.0728816	0	cg00490406, cg00659015, cg00944626, cg03321192, cg04111102, cg04510490, cg06072257, cg09419027, cg13373048, cg22588682	cg02650017, cg04658946, cg06072257, cg06500161, cg07212401, cg10342447, cg14592794, cg17901584, cg19693031, cg22559900, cg22652934	1
A0A0B4J1V0	Immunoglobulin heavy variable 3-15	P04003	C4b-binding protein alpha chain	-0.072973	0	cg01017241, cg05110738, cg06072257, cg09100244, cg21526209, cg27135645	cg01181898, cg04771084, cg06072257, cg07637989, cg07839457, cg09660151, cg11739399, cg20914370, cg26514552	1
P01619	Immunoglobulin kappa variable 3-20	P04004	Vitronectin	-0.0732375	0	cg04384208, cg06072257, cg14174378, cg23530333, cg25345365	cg02650017, cg04658946, cg06072257, cg06500161, cg07212401, cg10342447, cg14592794, cg17901584, cg19693031, cg22559900, cg22652934	1
P01780	Immunoglobulin heavy variable 3-7	P04003	C4b-binding protein alpha chain	-0.0738711	0	cg03697227, cg05086879, cg06072257, cg09100244, cg17855743, cg21489638, cg23750338, cg25751474, cg26974062	cg01181898, cg04771084, cg06072257, cg07637989, cg07839457, cg09660151, cg11739399, cg20914370, cg26514552	1
P04004	Vitronectin	P07357	Complement component C8 alpha chain	-0.0749785	0	cg02650017, cg04658946, cg06072257, cg06500161, cg07212401, cg10342447, cg14592794, cg17901584, cg19693031, cg22559900, cg22652934	cg00693599, cg06072257, cg11230822, cg13510360, cg17638564	1
P01019	Angiotensinogen	Q99459	Cell division cycle 5-like protein	-0.0767858	0	cg04179148, cg04585778, cg06072257, cg08857797, cg11047325, cg12469306, cg16740586, cg19126084, cg19699106	cg04503240, cg05086879, cg06072257, cg10376026, cg20728490, cg23302214, cg23530333, cg25345365	1
A0A075B7B8	Immunoglobulin heavy variable 3/OR16-12	P04004	Vitronectin	-0.0774779	0	cg00574958, cg05086879, cg06072257, cg09100244, cg12352984, cg18887142, cg23302214	cg02650017, cg04658946, cg06072257, cg06500161, cg07212401, cg10342447, cg14592794, cg17901584, cg19693031, cg22559900, cg22652934	1
A0A075B7B8	Immunoglobulin heavy variable 3/OR16-12	P08603	Complement factor H	-0.0780423	0	cg00574958, cg05086879, cg06072257, cg09100244, cg12352984, cg18887142, cg23302214	cg06072257, cg09272074, cg13441112, cg13682187, cg18385770, cg26277237	1
A0A0G2JMB2	Immunoglobulin heavy constant alpha 2	P02787	Serotransferrin	-0.080724	0	cg01767544, cg05545351, cg05714960, cg06072257, cg09100244, cg09848445, cg14147832, cg20908276, cg21323720, cg23302214, cg23356831, cg25030802	cg01448562, cg01825951, cg02815835, cg06072257, cg07011110, cg07292755, cg10772086, cg11804293	1
P04004	Vitronectin	P06312	Immunoglobulin kappa variable 4-1	-0.0823517	0	cg02650017, cg04658946, cg06072257, cg06500161, cg07212401, cg10342447, cg14592794, cg17901584, cg19693031, cg22559900, cg22652934	cg06072257, cg07816122, cg08265274, cg15560790, cg24603882	1
P01780	Immunoglobulin heavy variable 3-7	P20851	C4b-binding protein beta chain	-0.0851807	0	cg03697227, cg05086879, cg06072257, cg09100244, cg17855743, cg21489638, cg23750338, cg25751474, cg26974062	cg06072257	1
A0A0B4J1V0	Immunoglobulin heavy variable 3-15	P08603	Complement factor H	-0.0855887	0	cg01017241, cg05110738, cg06072257, cg09100244, cg21526209, cg27135645	cg06072257, cg09272074, cg13441112, cg13682187, cg18385770, cg26277237	1
P01019	Angiotensinogen	P01834	Immunoglobulin kappa constant	-0.0879335	0	cg04179148, cg04585778, cg06072257, cg08857797, cg11047325, cg12469306, cg16740586, cg19126084, cg19699106	cg03546163, cg04576818, cg05086879, cg06072257, cg06350097, cg09100244, cg11294950, cg12054453, cg14220830, cg14297313, cg19693031, cg23302214, cg23530333	1
A0A0C4DH36	Probable non-functional immunoglobulin heavy variable 3-38	P07360	Complement component C8 gamma chain	-0.0889813	0	cg06072257, cg09100244, cg14705220, cg27521206	cg00693599, cg05941319, cg06072257, cg07857113, cg09349128, cg11230822, cg12766106, cg13510360, cg16658931, cg17638564	1
A0A075B7B8	Immunoglobulin heavy variable 3/OR16-12	P04003	C4b-binding protein alpha chain	-0.0892165	0	cg00574958, cg05086879, cg06072257, cg09100244, cg12352984, cg18887142, cg23302214	cg01181898, cg04771084, cg06072257, cg07637989, cg07839457, cg09660151, cg11739399, cg20914370, cg26514552	1
P01780	Immunoglobulin heavy variable 3-7	P08603	Complement factor H	-0.0983997	0	cg03697227, cg05086879, cg06072257, cg09100244, cg17855743, cg21489638, cg23750338, cg25751474, cg26974062	cg06072257, cg09272074, cg13441112, cg13682187, cg18385770, cg26277237	1
A0A0C4DH36	Probable non-functional immunoglobulin heavy variable 3-38	P04004	Vitronectin	-0.0999544	0	cg06072257, cg09100244, cg14705220, cg27521206	cg02650017, cg04658946, cg06072257, cg06500161, cg07212401, cg10342447, cg14592794, cg17901584, cg19693031, cg22559900, cg22652934	1
A0A075B6I0	Immunoglobulin lambda variable 8-61	P20851	C4b-binding protein beta chain	-0.100643	0	cg06072257, cg08363783, cg13276615, cg15487187, cg15756156, cg16677162, cg18049445, cg23428922, cg23530333, cg25551571	cg06072257	1
P01619	Immunoglobulin kappa variable 3-20	P02763	Alpha-1-acid glycoprotein 1	-0.101113	0	cg04384208, cg06072257, cg14174378, cg23530333, cg25345365	cg00490406, cg00659015, cg00944626, cg03321192, cg04111102, cg04510490, cg06072257, cg09419027, cg13373048, cg22588682	1
A0A0G2JMB2	Immunoglobulin heavy constant alpha 2	P01019	Angiotensinogen	-0.102928	0	cg01767544, cg05545351, cg05714960, cg06072257, cg09100244, cg09848445, cg14147832, cg20908276, cg21323720, cg23302214, cg23356831, cg25030802	cg04179148, cg04585778, cg06072257, cg08857797, cg11047325, cg12469306, cg16740586, cg19126084, cg19699106	1
A0A075B6I0	Immunoglobulin lambda variable 8-61	P08603	Complement factor H	-0.105897	0	cg06072257, cg08363783, cg13276615, cg15487187, cg15756156, cg16677162, cg18049445, cg23428922, cg23530333, cg25551571	cg06072257, cg09272074, cg13441112, cg13682187, cg18385770, cg26277237	1
O75636	Ficolin-3	Q99459	Cell division cycle 5-like protein	-0.106763	0	cg06072257, cg10785977, cg18705864, cg19693031, cg22329875, cg22930808	cg04503240, cg05086879, cg06072257, cg10376026, cg20728490, cg23302214, cg23530333, cg25345365	1
P02763	Alpha-1-acid glycoprotein 1	P06312	Immunoglobulin kappa variable 4-1	-0.107012	0	cg00490406, cg00659015, cg00944626, cg03321192, cg04111102, cg04510490, cg06072257, cg09419027, cg13373048, cg22588682	cg06072257, cg07816122, cg08265274, cg15560790, cg24603882	1
A0A0B4J1U7	Immunoglobulin heavy variable 6-1	P20851	C4b-binding protein beta chain	-0.10855	0	cg03224013, cg06072257, cg09100244, cg25751474	cg06072257	1
A0A075B6H7	Probable non-functional immunoglobulin kappa variable 3-7	P07360	Complement component C8 gamma chain	-0.108779	0	cg00574958, cg06072257, cg11294950, cg16411857, cg23302214, cg23530333	cg00693599, cg05941319, cg06072257, cg07857113, cg09349128, cg11230822, cg12766106, cg13510360, cg16658931, cg17638564	1
P07360	Complement component C8 gamma chain	Q99459	Cell division cycle 5-like protein	-0.112465	0	cg00693599, cg05941319, cg06072257, cg07857113, cg09349128, cg11230822, cg12766106, cg13510360, cg16658931, cg17638564	cg04503240, cg05086879, cg06072257, cg10376026, cg20728490, cg23302214, cg23530333, cg25345365	1
A0A0C4DH36	Probable non-functional immunoglobulin heavy variable 3-38	P20851	C4b-binding protein beta chain	-0.112489	0	cg06072257, cg09100244, cg14705220, cg27521206	cg06072257	1
O75636	Ficolin-3	P01619	Immunoglobulin kappa variable 3-20	-0.115557	0	cg06072257, cg10785977, cg18705864, cg19693031, cg22329875, cg22930808	cg04384208, cg06072257, cg14174378, cg23530333, cg25345365	1
P01019	Angiotensinogen	P07360	Complement component C8 gamma chain	-0.115586	0	cg04179148, cg04585778, cg06072257, cg08857797, cg11047325, cg12469306, cg16740586, cg19126084, cg19699106	cg00693599, cg05941319, cg06072257, cg07857113, cg09349128, cg11230822, cg12766106, cg13510360, cg16658931, cg17638564	1
P07357	Complement component C8 alpha chain	Q99459	Cell division cycle 5-like protein	-0.115612	0	cg00693599, cg06072257, cg11230822, cg13510360, cg17638564	cg04503240, cg05086879, cg06072257, cg10376026, cg20728490, cg23302214, cg23530333, cg25345365	1
A0A075B6H7	Probable non-functional immunoglobulin kappa variable 3-7	P08603	Complement factor H	-0.116136	0	cg00574958, cg06072257, cg11294950, cg16411857, cg23302214, cg23530333	cg06072257, cg09272074, cg13441112, cg13682187, cg18385770, cg26277237	1
A0A075B6H7	Probable non-functional immunoglobulin kappa variable 3-7	P04003	C4b-binding protein alpha chain	-0.117618	0	cg00574958, cg06072257, cg11294950, cg16411857, cg23302214, cg23530333	cg01181898, cg04771084, cg06072257, cg07637989, cg07839457, cg09660151, cg11739399, cg20914370, cg26514552	1
A0A0B4J1U7	Immunoglobulin heavy variable 6-1	P08603	Complement factor H	-0.118459	0	cg03224013, cg06072257, cg09100244, cg25751474	cg06072257, cg09272074, cg13441112, cg13682187, cg18385770, cg26277237	1
A0A075B6I0	Immunoglobulin lambda variable 8-61	P04003	C4b-binding protein alpha chain	-0.119872	0	cg06072257, cg08363783, cg13276615, cg15487187, cg15756156, cg16677162, cg18049445, cg23428922, cg23530333, cg25551571	cg01181898, cg04771084, cg06072257, cg07637989, cg07839457, cg09660151, cg11739399, cg20914370, cg26514552	1
P06312	Immunoglobulin kappa variable 4-1	P07357	Complement component C8 alpha chain	-0.119967	0	cg06072257, cg07816122, cg08265274, cg15560790, cg24603882	cg00693599, cg06072257, cg11230822, cg13510360, cg17638564	1
P02787	Serotransferrin	P08603	Complement factor H	-0.120992	0	cg01448562, cg01825951, cg02815835, cg06072257, cg07011110, cg07292755, cg10772086, cg11804293	cg06072257, cg09272074, cg13441112, cg13682187, cg18385770, cg26277237	1
A0A0C4DH36	Probable non-functional immunoglobulin heavy variable 3-38	P04003	C4b-binding protein alpha chain	-0.121154	0	cg06072257, cg09100244, cg14705220, cg27521206	cg01181898, cg04771084, cg06072257, cg07637989, cg07839457, cg09660151, cg11739399, cg20914370, cg26514552	1
O75636	Ficolin-3	P01019	Angiotensinogen	-0.12118	0	cg06072257, cg10785977, cg18705864, cg19693031, cg22329875, cg22930808	cg04179148, cg04585778, cg06072257, cg08857797, cg11047325, cg12469306, cg16740586, cg19126084, cg19699106	1
O75636	Ficolin-3	P01834	Immunoglobulin kappa constant	-0.121493	0	cg06072257, cg10785977, cg18705864, cg19693031, cg22329875, cg22930808	cg03546163, cg04576818, cg05086879, cg06072257, cg06350097, cg09100244, cg11294950, cg12054453, cg14220830, cg14297313, cg19693031, cg23302214, cg23530333	2
O75636	Ficolin-3	P06312	Immunoglobulin kappa variable 4-1	-0.122757	0	cg06072257, cg10785977, cg18705864, cg19693031, cg22329875, cg22930808	cg06072257, cg07816122, cg08265274, cg15560790, cg24603882	1
P01019	Angiotensinogen	P07357	Complement component C8 alpha chain	-0.123467	0	cg04179148, cg04585778, cg06072257, cg08857797, cg11047325, cg12469306, cg16740586, cg19126084, cg19699106	cg00693599, cg06072257, cg11230822, cg13510360, cg17638564	1
P02787	Serotransferrin	P07357	Complement component C8 alpha chain	-0.123629	0	cg01448562, cg01825951, cg02815835, cg06072257, cg07011110, cg07292755, cg10772086, cg11804293	cg00693599, cg06072257, cg11230822, cg13510360, cg17638564	1
P04004	Vitronectin	Q99459	Cell division cycle 5-like protein	-0.127089	0	cg02650017, cg04658946, cg06072257, cg06500161, cg07212401, cg10342447, cg14592794, cg17901584, cg19693031, cg22559900, cg22652934	cg04503240, cg05086879, cg06072257, cg10376026, cg20728490, cg23302214, cg23530333, cg25345365	1
P06312	Immunoglobulin kappa variable 4-1	P07360	Complement component C8 gamma chain	-0.127944	0	cg06072257, cg07816122, cg08265274, cg15560790, cg24603882	cg00693599, cg05941319, cg06072257, cg07857113, cg09349128, cg11230822, cg12766106, cg13510360, cg16658931, cg17638564	1
A0A075B6H7	Probable non-functional immunoglobulin kappa variable 3-7	P04004	Vitronectin	-0.131697	0	cg00574958, cg06072257, cg11294950, cg16411857, cg23302214, cg23530333	cg02650017, cg04658946, cg06072257, cg06500161, cg07212401, cg10342447, cg14592794, cg17901584, cg19693031, cg22559900, cg22652934	1
A0A0B4J1U7	Immunoglobulin heavy variable 6-1	P04003	C4b-binding protein alpha chain	-0.133151	0	cg03224013, cg06072257, cg09100244, cg25751474	cg01181898, cg04771084, cg06072257, cg07637989, cg07839457, cg09660151, cg11739399, cg20914370, cg26514552	1
P01019	Angiotensinogen	P02763	Alpha-1-acid glycoprotein 1	-0.133666	0	cg04179148, cg04585778, cg06072257, cg08857797, cg11047325, cg12469306, cg16740586, cg19126084, cg19699106	cg00490406, cg00659015, cg00944626, cg03321192, cg04111102, cg04510490, cg06072257, cg09419027, cg13373048, cg22588682	1
P01019	Angiotensinogen	P08603	Complement factor H	-0.134193	0	cg04179148, cg04585778, cg06072257, cg08857797, cg11047325, cg12469306, cg16740586, cg19126084, cg19699106	cg06072257, cg09272074, cg13441112, cg13682187, cg18385770, cg26277237	1
P01619	Immunoglobulin kappa variable 3-20	P07357	Complement component C8 alpha chain	-0.135974	0	cg04384208, cg06072257, cg14174378, cg23530333, cg25345365	cg00693599, cg06072257, cg11230822, cg13510360, cg17638564	1
P01619	Immunoglobulin kappa variable 3-20	P07360	Complement component C8 gamma chain	-0.143622	0	cg04384208, cg06072257, cg14174378, cg23530333, cg25345365	cg00693599, cg05941319, cg06072257, cg07857113, cg09349128, cg11230822, cg12766106, cg13510360, cg16658931, cg17638564	1
P01834	Immunoglobulin kappa constant	P20851	C4b-binding protein beta chain	-0.143726	0	cg03546163, cg04576818, cg05086879, cg06072257, cg06350097, cg09100244, cg11294950, cg12054453, cg14220830, cg14297313, cg19693031, cg23302214, cg23530333	cg06072257	1
P02763	Alpha-1-acid glycoprotein 1	Q99459	Cell division cycle 5-like protein	-0.146783	0	cg00490406, cg00659015, cg00944626, cg03321192, cg04111102, cg04510490, cg06072257, cg09419027, cg13373048, cg22588682	cg04503240, cg05086879, cg06072257, cg10376026, cg20728490, cg23302214, cg23530333, cg25345365	1
P04004	Vitronectin	P20851	C4b-binding protein beta chain	-0.147329	0	cg02650017, cg04658946, cg06072257, cg06500161, cg07212401, cg10342447, cg14592794, cg17901584, cg19693031, cg22559900, cg22652934	cg06072257	1
P20851	C4b-binding protein beta chain	Q99459	Cell division cycle 5-like protein	-0.149004	0	cg06072257	cg04503240, cg05086879, cg06072257, cg10376026, cg20728490, cg23302214, cg23530333, cg25345365	1
A0A0C4DH36	Probable non-functional immunoglobulin heavy variable 3-38	P08603	Complement factor H	-0.155962	0	cg06072257, cg09100244, cg14705220, cg27521206	cg06072257, cg09272074, cg13441112, cg13682187, cg18385770, cg26277237	1
P01834	Immunoglobulin kappa constant	P04003	C4b-binding protein alpha chain	-0.164676	0	cg03546163, cg04576818, cg05086879, cg06072257, cg06350097, cg09100244, cg11294950, cg12054453, cg14220830, cg14297313, cg19693031, cg23302214, cg23530333	cg01181898, cg04771084, cg06072257, cg07637989, cg07839457, cg09660151, cg11739399, cg20914370, cg26514552	1
O75636	Ficolin-3	P02787	Serotransferrin	-0.166671	0	cg06072257, cg10785977, cg18705864, cg19693031, cg22329875, cg22930808	cg01448562, cg01825951, cg02815835, cg06072257, cg07011110, cg07292755, cg10772086, cg11804293	1
P08603	Complement factor H	Q99459	Cell division cycle 5-like protein	-0.167596	0	cg06072257, cg09272074, cg13441112, cg13682187, cg18385770, cg26277237	cg04503240, cg05086879, cg06072257, cg10376026, cg20728490, cg23302214, cg23530333, cg25345365	1
P01834	Immunoglobulin kappa constant	P07357	Complement component C8 alpha chain	-0.167881	0	cg03546163, cg04576818, cg05086879, cg06072257, cg06350097, cg09100244, cg11294950, cg12054453, cg14220830, cg14297313, cg19693031, cg23302214, cg23530333	cg00693599, cg06072257, cg11230822, cg13510360, cg17638564	1
P02787	Serotransferrin	P07360	Complement component C8 gamma chain	-0.172662	0	cg01448562, cg01825951, cg02815835, cg06072257, cg07011110, cg07292755, cg10772086, cg11804293	cg00693599, cg05941319, cg06072257, cg07857113, cg09349128, cg11230822, cg12766106, cg13510360, cg16658931, cg17638564	1
P01619	Immunoglobulin kappa variable 3-20	P08603	Complement factor H	-0.174153	0	cg04384208, cg06072257, cg14174378, cg23530333, cg25345365	cg06072257, cg09272074, cg13441112, cg13682187, cg18385770, cg26277237	1
P06312	Immunoglobulin kappa variable 4-1	P20851	C4b-binding protein beta chain	-0.175398	0	cg06072257, cg07816122, cg08265274, cg15560790, cg24603882	cg06072257	1
P01619	Immunoglobulin kappa variable 3-20	P20851	C4b-binding protein beta chain	-0.181052	0	cg04384208, cg06072257, cg14174378, cg23530333, cg25345365	cg06072257	1
P01834	Immunoglobulin kappa constant	P04004	Vitronectin	-0.189621	0	cg03546163, cg04576818, cg05086879, cg06072257, cg06350097, cg09100244, cg11294950, cg12054453, cg14220830, cg14297313, cg19693031, cg23302214, cg23530333	cg02650017, cg04658946, cg06072257, cg06500161, cg07212401, cg10342447, cg14592794, cg17901584, cg19693031, cg22559900, cg22652934	2
P04003	C4b-binding protein alpha chain	Q99459	Cell division cycle 5-like protein	-0.189982	0	cg01181898, cg04771084, cg06072257, cg07637989, cg07839457, cg09660151, cg11739399, cg20914370, cg26514552	cg04503240, cg05086879, cg06072257, cg10376026, cg20728490, cg23302214, cg23530333, cg25345365	1
P01834	Immunoglobulin kappa constant	P08603	Complement factor H	-0.195045	0	cg03546163, cg04576818, cg05086879, cg06072257, cg06350097, cg09100244, cg11294950, cg12054453, cg14220830, cg14297313, cg19693031, cg23302214, cg23530333	cg06072257, cg09272074, cg13441112, cg13682187, cg18385770, cg26277237	1
P06312	Immunoglobulin kappa variable 4-1	P08603	Complement factor H	-0.195778	0	cg06072257, cg07816122, cg08265274, cg15560790, cg24603882	cg06072257, cg09272074, cg13441112, cg13682187, cg18385770, cg26277237	1
P04003	C4b-binding protein alpha chain	P04004	Vitronectin	-0.203292	0	cg01181898, cg04771084, cg06072257, cg07637989, cg07839457, cg09660151, cg11739399, cg20914370, cg26514552	cg02650017, cg04658946, cg06072257, cg06500161, cg07212401, cg10342447, cg14592794, cg17901584, cg19693031, cg22559900, cg22652934	1
P04003	C4b-binding protein alpha chain	P06312	Immunoglobulin kappa variable 4-1	-0.208437	0	cg01181898, cg04771084, cg06072257, cg07637989, cg07839457, cg09660151, cg11739399, cg20914370, cg26514552	cg06072257, cg07816122, cg08265274, cg15560790, cg24603882	1
P01834	Immunoglobulin kappa constant	P07360	Complement component C8 gamma chain	-0.208903	0	cg03546163, cg04576818, cg05086879, cg06072257, cg06350097, cg09100244, cg11294950, cg12054453, cg14220830, cg14297313, cg19693031, cg23302214, cg23530333	cg00693599, cg05941319, cg06072257, cg07857113, cg09349128, cg11230822, cg12766106, cg13510360, cg16658931, cg17638564	1
P01619	Immunoglobulin kappa variable 3-20	P04003	C4b-binding protein alpha chain	-0.231024	0	cg04384208, cg06072257, cg14174378, cg23530333, cg25345365	cg01181898, cg04771084, cg06072257, cg07637989, cg07839457, cg09660151, cg11739399, cg20914370, cg26514552	1
P02787	Serotransferrin	P20851	C4b-binding protein beta chain	-0.233638	0	cg01448562, cg01825951, cg02815835, cg06072257, cg07011110, cg07292755, cg10772086, cg11804293	cg06072257	1
P02787	Serotransferrin	P04003	C4b-binding protein alpha chain	-0.237895	0	cg01448562, cg01825951, cg02815835, cg06072257, cg07011110, cg07292755, cg10772086, cg11804293	cg01181898, cg04771084, cg06072257, cg07637989, cg07839457, cg09660151, cg11739399, cg20914370, cg26514552	1
P01019	Angiotensinogen	P20851	C4b-binding protein beta chain	-0.280856	0	cg04179148, cg04585778, cg06072257, cg08857797, cg11047325, cg12469306, cg16740586, cg19126084, cg19699106	cg06072257	1
P01019	Angiotensinogen	P04003	C4b-binding protein alpha chain	-0.370341	0	cg04179148, cg04585778, cg06072257, cg08857797, cg11047325, cg12469306, cg16740586, cg19126084, cg19699106	cg01181898, cg04771084, cg06072257, cg07637989, cg07839457, cg09660151, cg11739399, cg20914370, cg26514552	1

## Sheet: Table S7
Table S7: Comparison of replicated associations between two protein EWAS carried out in GS of Somascan vs MS proteins
Somascan: Nproteins = 4058, included details are from supplementary details of Gadd, D. A. et al. Integrated methylome and phenome study of the circulating proteome reveals markers pertinent to brain health. Nat. Commun. 13, 4670 (2022); GMRMomi Nproteins = 133, overlapping proteins = 60; p_threshold refers to the threshold used to filter the Somascan results for comparison with GMRM results.
Somascan results for replicated associations (N = 774)														GMRMomi results for replicated associations (N = 14,671)
StudyID	CpG	CpG Chr	Gene	Type	Beta	SE	P	P value thresh	PMID	Source	Covariates	Outcome_Units	Exposure_Units	protein_gene	protein	GMRM pip	GMRM effect size
Gadd-DA_a1bg_protein_levels__seqid___16561-9__somascan_protein_measurement	cg02865302	19	ZSCAN22	South shore	0.64	0.089	4.3e-13	0.45	35945220	https://doi.org/10.5281/zenodo.6801458	Age, sex, pQTLs, batch effects, ancestry (genomic PCs), depression, cell composition (reference based), body mass index, smoking		M values	A1BG	P04217	1	0.0953113
Gadd-DA_ecm1_protein_levels__seqid___3366-51__somascan_protein_measurement	cg04165759	1	RPRD2	Open sea	-0.479	0.072	2.6e-11	0.45	35945220	https://doi.org/10.5281/zenodo.6801458	Age, sex, pQTLs, batch effects, ancestry (genomic PCs), depression, cell composition (reference based), body mass index, smoking		M values	ECM1	Q16610	1	-0.112786
Gadd-DA_ecm1_protein_levels__seqid___3366-51__somascan_protein_measurement	cg08130307	1	-	Open sea	1.009	0.16	2.7e-10	0.45	35945220	https://doi.org/10.5281/zenodo.6801458	Age, sex, pQTLs, batch effects, ancestry (genomic PCs), depression, cell composition (reference based), body mass index, smoking		M values	ECM1	Q16610	0.9872	0.0543089
Gadd-DA_cpn2_protein_levels__seqid___6415-90__somascan_protein_measurement	cg23919556	17	SEBOX	Open sea	-0.73	0.13	2.3e-08	3.6e-08	35945220	https://doi.org/10.5281/zenodo.6801458	Age, sex, pQTLs, batch effects, ancestry (genomic PCs), depression, cell composition (reference based), body mass index, smoking		M values	CPN2	P22792	1	-0.0642334
Gadd-DA_agt_protein_levels__seqid___3484-60__somascan_protein_measurement	cg19699106	1	COG2	Open sea	0.271	0.068	7.1e-05	0.05	35945220	https://doi.org/10.5281/zenodo.6801458	Age, sex, pQTLs, batch effects, ancestry (genomic PCs), depression, cell composition (reference based), body mass index, smoking		M values	AGT	P01019	0.9984	0.0662256
Gadd-DA_apol1_protein_levels__seqid___11510-31__somascan_protein_measurement	cg25222599	16	HPR	Open sea	-1.3	0.305	2.1e-05	0.05	35945220	https://doi.org/10.5281/zenodo.6801458	Age, sex, pQTLs, batch effects, ancestry (genomic PCs), depression, cell composition (reference based), body mass index, smoking		M values	APOL1	O14791	0.9992	-0.0491098
Gadd-DA_apol1_protein_levels__seqid___11510-31__somascan_protein_measurement	cg01169458	16	PKD1L3	Open sea	-0.31	0.08	8.7e-05	0.05	35945220	https://doi.org/10.5281/zenodo.6801458	Age, sex, pQTLs, batch effects, ancestry (genomic PCs), depression, cell composition (reference based), body mass index, smoking		M values	APOL1	O14791	1	-0.0713169
Gadd-DA_azgp1_protein_levels__seqid___9312-8__somascan_protein_measurement	cg19636519	7	-	Open sea	-0.35	0.076	4.3e-06	0.05	35945220	https://doi.org/10.5281/zenodo.6801458	Age, sex, pQTLs, batch effects, ancestry (genomic PCs), depression, cell composition (reference based), body mass index, smoking		M values	AZGP1	P25311	1	-0.106461
Gadd-DA_c4bpa_protein_levels__seqid___9449-150__somascan_protein_measurement	cg01181898	1	C4BPA	Open sea	-0.809	0.169	1.6e-06	0.05	35945220	https://doi.org/10.5281/zenodo.6801458	Age, sex, pQTLs, batch effects, ancestry (genomic PCs), depression, cell composition (reference based), body mass index, smoking		M values	C4BPA	P04003	1	-0.189294
Gadd-DA_c5_protein_levels__seqid___2851-63__somascan_protein_measurement	cg07252680	14	SERPINA1	Open sea	-1.17	0.285	3.8e-05	0.05	35945220	https://doi.org/10.5281/zenodo.6801458	Age, sex, pQTLs, batch effects, ancestry (genomic PCs), depression, cell composition (reference based), body mass index, smoking		M values	C5	P01031	1	-0.0957551
Gadd-DA_c9_protein_levels__seqid___3060-43__somascan_protein_measurement	cg10636246	1	AIM2	Open sea	-0.43	0.097	8.6e-06	0.05	35945220	https://doi.org/10.5281/zenodo.6801458	Age, sex, pQTLs, batch effects, ancestry (genomic PCs), depression, cell composition (reference based), body mass index, smoking		M values	C9	P02748	0.9976	-0.0528547
Gadd-DA_c9_protein_levels__seqid___3060-43__somascan_protein_measurement	cg19693031	1	TXNIP	Open sea	0.57	0.132	1.6e-05	0.05	35945220	https://doi.org/10.5281/zenodo.6801458	Age, sex, pQTLs, batch effects, ancestry (genomic PCs), depression, cell composition (reference based), body mass index, smoking		M values	C9	P02748	1	0.0536341
Gadd-DA_c9_protein_levels__seqid___3060-43__somascan_protein_measurement	cg02650017	17	PHOSPHO1	Island	-0.56	0.145	9.8e-05	0.05	35945220	https://doi.org/10.5281/zenodo.6801458	Age, sex, pQTLs, batch effects, ancestry (genomic PCs), depression, cell composition (reference based), body mass index, smoking		M values	C9	P02748	1	-0.0805441
Gadd-DA_cpn2_protein_levels__seqid___6415-90__somascan_protein_measurement	cg17811497	3	CPN2	Open sea	0.65	0.13	4.1e-07	0.05	35945220	https://doi.org/10.5281/zenodo.6801458	Age, sex, pQTLs, batch effects, ancestry (genomic PCs), depression, cell composition (reference based), body mass index, smoking		M values	CPN2	P22792	1	0.0931324
Gadd-DA_cpn2_protein_levels__seqid___6415-90__somascan_protein_measurement	cg19026207	17	TMEM97	Island	0.74	0.16	7.7e-06	0.05	35945220	https://doi.org/10.5281/zenodo.6801458	Age, sex, pQTLs, batch effects, ancestry (genomic PCs), depression, cell composition (reference based), body mass index, smoking		M values	CPN2	P22792	0.9984	0.0561099
Gadd-DA_cpn2_protein_levels__seqid___6415-90__somascan_protein_measurement	cg10342447	17	TMEM97	Island	0.58	0.14	2.1e-05	0.05	35945220	https://doi.org/10.5281/zenodo.6801458	Age, sex, pQTLs, batch effects, ancestry (genomic PCs), depression, cell composition (reference based), body mass index, smoking		M values	CPN2	P22792	1	0.136652
Gadd-DA_ecm1_protein_levels__seqid___3366-51__somascan_protein_measurement	cg03818307	1	ECM1	Open sea	1.005	0.23	1.2e-05	0.05	35945220	https://doi.org/10.5281/zenodo.6801458	Age, sex, pQTLs, batch effects, ancestry (genomic PCs), depression, cell composition (reference based), body mass index, smoking		M values	ECM1	Q16610	1	0.0767042
Gadd-DA_hrg_protein_levels__seqid___4996-66__somascan_protein_measurement	cg13826658	3	HRG	Open sea	0.44	0.086	4.5e-07	0.05	35945220	https://doi.org/10.5281/zenodo.6801458	Age, sex, pQTLs, batch effects, ancestry (genomic PCs), depression, cell composition (reference based), body mass index, smoking		M values	HRG	P04196	1	0.115352
Gadd-DA_hrg_protein_levels__seqid___4996-66__somascan_protein_measurement	cg12454167	3	KNG1	Open sea	0.4	0.097	4.3e-05	0.05	35945220	https://doi.org/10.5281/zenodo.6801458	Age, sex, pQTLs, batch effects, ancestry (genomic PCs), depression, cell composition (reference based), body mass index, smoking		M values	HRG	P04196	1	0.0449742
Gadd-DA_kng1_protein_levels__seqid___7784-1__somascan_protein_measurement	cg06690548	4	SLC7A11	Open sea	-0.39	0.1	8e-05	0.05	35945220	https://doi.org/10.5281/zenodo.6801458	Age, sex, pQTLs, batch effects, ancestry (genomic PCs), depression, cell composition (reference based), body mass index, smoking		M values	KNG1	P01042	1	-0.0540462
Gadd-DA_lbp_protein_levels__seqid___3074-6__somascan_protein_measurement	cg18979491	20	LBP	Open sea	-0.61	0.148	3.5e-05	0.05	35945220	https://doi.org/10.5281/zenodo.6801458	Age, sex, pQTLs, batch effects, ancestry (genomic PCs), depression, cell composition (reference based), body mass index, smoking		M values	LBP	P18428	1	-0.0802404
Gadd-DA_lbp_protein_levels__seqid___3074-6__somascan_protein_measurement	cg02650017	17	PHOSPHO1	Island	-0.6	0.147	5.1e-05	0.05	35945220	https://doi.org/10.5281/zenodo.6801458	Age, sex, pQTLs, batch effects, ancestry (genomic PCs), depression, cell composition (reference based), body mass index, smoking		M values	LBP	P18428	1	-0.11692
Gadd-DA_pglyrp2_protein_levels__seqid___5601-2__somascan_protein_measurement	cg10211383	19	PGLYRP2	North shore	0.5	0.111	6.5e-06	0.05	35945220	https://doi.org/10.5281/zenodo.6801458	Age, sex, pQTLs, batch effects, ancestry (genomic PCs), depression, cell composition (reference based), body mass index, smoking		M values	PGLYRP2	Q96PD5	1	-0.0918681
Gadd-DA_sell_protein_levels__seqid___4831-4__somascan_protein_measurement	cg13122356	1	F5	Open sea	0.5	0.095	1.1e-07	0.05	35945220	https://doi.org/10.5281/zenodo.6801458	Age, sex, pQTLs, batch effects, ancestry (genomic PCs), depression, cell composition (reference based), body mass index, smoking		M values	SELL	P14151	1	0.0830626
Summary of SomaScan study versus GMRM results
	SomaScan			GMRM: overlapping associations at PIP > 0.95
P value threshold	Total associations	CpGs	Proteins	Total associations	CpGs	Proteins
4.5e-10	2929	1838	191	3	3	2
3.6e-08	5117	3207	353	4	4	3
0.05	295933	95765	4039	24	21	14

## Sheet: Table S8
Table S8: Summary of traits associated with the 457 unique CpGs identified in the Bayesian EWAS
CpG	CpG gene	Proteins (GMRM)	protein_gene	No. associated proteins (GMRM)	Traits	No. EWAS catalogue associated traits
cg06500161	ABCG1	P00747, P01008, P02647, P04004, P06396, P43652, P55056, Q13790	PLG, SERPINC1, APOA1, VTN, GSN, AFM, APOC4, APOF	8	M32322_glutamate, High-density lipoprotein cholesterol, Triglycerides, Body mass index, Waist circumference, Type II diabetes, 2-hour glucose, Fasting glucose, Fasting insulin, HOMA-IR, Serum high-density lipoprotein cholesterol, Serum triglycerides, BMI, Hepatic Fat, body mass index, Statin use, waist circumference-to-hip ratio, waist circumference, APOE e2 vs e4, L-VLDL-C, L-VLDL-CE, L-VLDL-FC,…	52
cg19693031	TXNIP	O75636, O75882, P01042, P01834, P02748, P04004, P36955, P43652	FCN3, ATRN, KNG1, IGKC, C9, VTN, SERPINF1, AFM	8	M35186_1-arachidonoylglycerophosphoethanolamine*, Triglycerides, Type II diabetes, Sex, Alcohol consumption per day, Serum triglycerides, Hepatic Fat, Alcohol consumption, waist circumference-to-height, waist circumference-to-hip ratio, waist circumference, IDL.FC_pct, IDL.TG_pct, Ile, L-VLDL-C, L-VLDL-FC, L-VLDL-L, L-VLDL-P, L-VLDL-PL, L-VLDL-TG, M-VLDL-FC, M-VLDL-TG, MUFAtoFA, PUFAtoFA, S-HDL-T…	39
cg27243685	ABCG1	C9JB55, P01024	TF, C3	2	M35718_dihomo-linolenate_20:3n3_or_n6, Triglycerides, Waist circumference, Body mass index, Serum high-density lipoprotein cholesterol, Serum triglycerides, High-density lipoprotein cholesterol, Hepatic Fat, Statin use, IDL.TG_pct, L-VLDL-L, L-VLDL-P, L-VLDL-TG, M-VLDL-FC, M-VLDL-L, M-VLDL-P, M-VLDL-PL, M-VLDL-TG, S-HDL-TG, S-HDL-TG_pct, S-LDL-TG_pct, S-VLDL-C_pct, S-VLDL-CE_pct, S-VLDL-FC, S-VLD…	37
cg00574958	CPT1A	A0A075B6H7, A0A075B7B8, P02649, P04114	IGKV3-7, IGHV3OR16-12, APOE, APOB	4	M33871_1-eicosadienoylglycerophosphocholine*, Triglycerides, Body mass index, Waist circumference, Alcohol consumption per day, Serum triglycerides, Gamma-glutamyl transferase, BMI, Hepatic Fat, Type II diabetes, body mass index, Alcohol consumption, waist circumference-to-height, waist circumference-to-hip ratio, L-LDL-FC_pct, L-VLDL-TG, M-VLDL-C_pct, M-VLDL-PL_pct, S-LDL-TG, S-LDL-TG_pct, S-VLD…	26
cg17901584	DHCR24	P01024, P02647, P02649, P04004	C3, APOA1, APOE, VTN	4	M32492_caprylate_8:0, Sex, Body mass index, High-density lipoprotein cholesterol, Triglycerides, Serum high-density lipoprotein cholesterol, Serum total cholesterol, Serum triglycerides, BMI, Hepatic Fat, Statin use, APOE e2 vs e4, HDL-D, age, Gene expression of Affymetrix ID: 2413907 (gene symbol: DHCR24), Incident COPD, Incident Type 2 Diabetes, Prevalent Ischemic Heart Disease (Self-report), P…	21
cg06690548	SLC7A11	O14791, P01023, P01042, P01344, P02671, P02743, P02748, P27169, P35858	APOL1, A2M, KNG1, IGF2, FGA, APCS, C9, PON1, IGFALS	9	M37202_4-androsten-3betacomma17beta-diol_disulfate_1*, Alcohol consumption per day, C-reactive protein, Body mass index, Serum triglycerides, Alanine aminotransferase, Gamma-glutamyl transferase, Waist circumference, BMI, Hepatic Fat, Alcohol consumption, Alcohol Consumption, FAw6toFA, LAtoFA, Neurodegenerative disorders, Incident Type 2 Diabetes, Prevalent Chronic Kidney Disease (Estimated), Pre…	19
cg11047325	SOCS3	P01019	AGT	1	FEV1, Smoking, Incident COPD, Incident Type 2 Diabetes, Prevalent COPD (Self-report), Prevalent Chronic Kidney Disease (Estimated), Prevalent Chronic Pain (Self-report), Prevalent Ischemic Heart Disease (Self-report), Prevalent Rheumatoid Arthritis (Self-report), Prevalent Stroke (Self-report), Prevalent Type 2 Diabetes (Self-report), C-reactive protein (CRP) levels	12
cg26703534	AHRR	B1AHL2	FBLN1	1	Smoking, M36098_4-vinylphenol_sulfate, maternal smoking, FEV1 / FVC, FEV1, post-traumatic stress disorder, Aggressive behaviour, age, Incident COPD, Incident Lung Cancer, Prevalent Chronic Pain (Self-report), C-reactive protein (CRP) levels	12
cg07839457	NLRC5	A0A0B4J1V2, A0A0C4DH34, P00747, P01602, P01742, P02747, P04003	IGHV2-26, IGHV4-28, PLG, IGKV1-5, IGHV1-69, C1QC, C4BPA	7	Sex, Serum total cholesterol, Age, Tumour necrosis factor-alpha, Soluble tumor necrosis factor receptor 2, Aging, All cause mortality, age, Cancer treatment: Antimetabolites and asparaginase enzymes, Prevalent Rheumatoid Arthritis (Self-report), C-reactive protein (CRP) levels	11
cg02650017	PHOSPHO1	P00740, P01031, P01742, P02748, P02750, P04004, P18428	F9, C5, IGHV1-69, C9, LRG1, VTN, LBP	7	Type II diabetes, C-reactive protein, Body mass index, Serum high-density lipoprotein cholesterol, body mass index, Coagulation factor VIII, age, Incident Type 2 Diabetes, Prevalent Type 2 Diabetes (Self-report), C-reactive protein (CRP) levels	10
cg08857797	VPS25	P01019, Q96PD5	AGT, PGLYRP2	2	Body mass index, Waist circumference, Serum triglycerides, body mass index, age, sex, Incident Type 2 Diabetes, Prevalent Type 2 Diabetes (Self-report), C-reactive protein (CRP) levels	9
cg09349128		P01008, P02748, P07360, P29622	SERPINC1, C9, C8G, SERPINA4	4	Body mass index, Growth differentiation factor 15, body mass index, Smoking, age, Incident COPD, Incident Type 2 Diabetes, Prevalent COPD (Self-report), C-reactive protein (CRP) levels	9
cg12054453	TMEM49	A0A0C4DH35, P01743, P01834	IGHV3-35, IGHV1-46, IGKC	3	M01444_pipecolate, M33960_1-oleoylglycerophosphocholine, Growth differentiation factor 15, C-reactive protein, Soluble tumor necrosis factor receptor 2, Smoking, age, Incident COPD, C-reactive protein (CRP) levels	9
cg10636246	AIM2	P02748	C9	1	C-reactive protein, Body mass index, Soluble tumor necrosis factor receptor 2, age, Incident Chronic Pain, Incident Type 2 Diabetes, Prevalent Type 2 Diabetes (Self-report), C-reactive protein (CRP) levels	8
cg03546163	FKBP5	P01742, P01834, P02790, P06727	IGHV1-69, IGKC, HPX, APOA4	4	Body mass index, Waist circumference, All cause mortality, age, Neurodegenerative disorders, Incident COPD, C-reactive protein (CRP) levels	7
cg05119988	SC4MOL	P36955	SERPINF1	1	Statin use, age, Incident COPD, Incident Type 2 Diabetes, Prevalent Ischemic Heart Disease (Self-report), Prevalent Type 2 Diabetes (Self-report), C-reactive protein (CRP) levels	7
cg07504977		O14791	APOL1	1	Triglycerides, Body mass index, Serum triglycerides, age, Incident Type 2 Diabetes, Prevalent Type 2 Diabetes (Self-report), C-reactive protein (CRP) levels	7
cg00959259	PARP9	A0A0A0MS14	IGHV1-45	1	Tumour necrosis factor-alpha, Soluble tumor necrosis factor receptor 2, All cause mortality, age, Incident COPD, C-reactive protein (CRP) levels	6
cg08035323		P00734	F2	1	Smoking, Sex, Educational attainment, age, Incident COPD, Incident Lung Cancer	6
cg12194745	BAHCC1	P27169	PON1	1	Sex, gestational age, Alcohol consumption, age, Prevalent Chronic Pain (Self-report), C-reactive protein (CRP) levels	6
cg17739917	RARA	P01766	IGHV3-13	1	Smoking, Incident COPD, Incident Ischemic Heart Disease, Incident Lung Cancer, Prevalent COPD (Self-report), Prevalent Chronic Pain (Self-report)	6
cg23256579	PRR4	P01023, P20742	A2M, PZP	2	Sex, Smoking, age, age*sex, sex, Cancer treatment: Asparaginase enzymes and epipodophyllotoxins	6
cg00490406	AIM2	P02763	ORM1	1	C-reactive protein, Soluble tumor necrosis factor receptor 2, age, Gene expression of Affymetrix ID: 2439554 (gene symbol: AIM2), C-reactive protein (CRP) levels	5
cg04983687	ZFPM1	P08185	SERPINA6	1	M17805_dihomo-linoleate_20:2n6, Soluble tumor necrosis factor receptor 2, Asthma, age, sex	5
cg05086879	MGAT3	A0A075B7B8, A0A0C4DH35, P01700, P01780, P01834, P05546, Q16610, Q99459	IGHV3OR16-12, IGHV3-35, IGLV1-47, IGHV3-7, IGKC, SERPIND1, ECM1, CDC5L	8	Smoking, Incident COPD, Incident Lung Cancer, Prevalent Chronic Pain (Self-report), C-reactive protein (CRP) levels	5
cg16411857	NLRC5	A0A075B6H7	IGKV3-7	1	Alcohol consumption per day, Tumour necrosis factor-alpha, Soluble tumor necrosis factor receptor 2, age, C-reactive protein (CRP) levels	5
cg16740586	ABCG1	P01019	AGT	1	APOE e2 vs e4, Incident Type 2 Diabetes, Prevalent Ischemic Heart Disease (Self-report), Prevalent Type 2 Diabetes (Self-report), C-reactive protein (CRP) levels	5
cg22488164	PLBD1	P02750	LRG1	1	Body mass index, Serum high-density lipoprotein cholesterol, body mass index, age, C-reactive protein (CRP) levels	5
cg22976567	LMNA	O43866	CD5L	1	Smoking, Cancer treatment: chest-RT, Incident COPD, Incident Type 2 Diabetes, C-reactive protein (CRP) levels	5
cg03637691	LDLR	P04114	APOB	1	Incident COPD, Incident Type 2 Diabetes, Prevalent Type 2 Diabetes (Self-report), C-reactive protein (CRP) levels	4
cg04937481		P18428	LBP	1	Incident COPD, Incident Type 2 Diabetes, Prevalent Type 2 Diabetes (Self-report), C-reactive protein (CRP) levels	4
cg10128003	ABCG1	P02748	C9	1	Incident Type 2 Diabetes, Prevalent Ischemic Heart Disease (Self-report), Prevalent Type 2 Diabetes (Self-report), C-reactive protein (CRP) levels	4
cg11739399	IKBKE	P04003	C4BPA	1	gestational age, Smoking, age, Incident COPD	4
cg13935634	GCNT2	P02775	PPBP	1	Cancer treatment: alkylating agents, classic, Cancer treatment: chest-RT, Cancer treatment: pelvis-RT, Incident COPD	4
cg21489638	LINC-PINT	P01780	IGHV3-7	1	Incident COPD, Incident Type 2 Diabetes, Prevalent COPD (Self-report), C-reactive protein (CRP) levels	4
cg22652934	RUNX1	P04004	VTN	1	Incident Chronic Pain, Incident Type 2 Diabetes, Prevalent Type 2 Diabetes (Self-report), C-reactive protein (CRP) levels	4
cg00163198	SNX19	P02750, P43652	LRG1, AFM	2	Incident Type 2 Diabetes, Prevalent Type 2 Diabetes (Self-report), C-reactive protein (CRP) levels	3
cg02988288	TXNIP	P01024	C3	1	Incident Type 2 Diabetes, Prevalent Type 2 Diabetes (Self-report), C-reactive protein (CRP) levels	3
cg03224013	KIAA0125	A0A0B4J1U7	IGHV6-1	1	Smoking, age, C-reactive protein (CRP) levels	3
cg03793277	APOC1	P04114	APOB	1	APOE e2 vs e4, Incident COPD, C-reactive protein (CRP) levels	3
cg05325763	CPT1A	P55056	APOC4	1	Incident Type 2 Diabetes, Prevalent Type 2 Diabetes (Self-report), C-reactive protein (CRP) levels	3
cg06800849	ACSF3	P78563	ADARB1	1	age, Prevalent Breast Cancer (Self-report), C-reactive protein (CRP) levels	3
cg07469402	DBX2	A0A0G2JRQ6, P78563	, ADARB1	2	Smoking, age, Incident COPD	3
cg09848445	RET	A0A0G2JMB2	IGHA2	1	Smoking, age, Incident COPD	3
cg10077239	PRKD1	P02748	C9	1	Sex, age, age*sex	3
cg10501210		P36955	SERPINF1	1	Age, Aging, age	3
cg14950321	PLIN5	P02750	LRG1	1	Age, age, sex	3
cg15373972	LDLR	P04114	APOB	1	Incident Type 2 Diabetes, Prevalent Type 2 Diabetes (Self-report), C-reactive protein (CRP) levels	3
cg16033053	MKX	P78563	ADARB1	1	Smoking, age, Incident COPD	3
cg17061862		P01700	IGLV1-47	1	Sex, age, C-reactive protein (CRP) levels	3
cg17075888	PDK4	P00747, P04114, P27169	PLG, APOB, PON1	3	Incident Type 2 Diabetes, Prevalent Type 2 Diabetes (Self-report), C-reactive protein (CRP) levels	3
cg17364865	HCLS1	P08571	CD14	1	Incident Liver Cirrhosis, Incident Type 2 Diabetes, C-reactive protein (CRP) levels	3
cg21184711	CADPS2	P51884	LUM	1	Sex, age, age*sex	3
cg21572722	ELOVL2	P01023	A2M	1	Age, Aging, age	3
cg22068747	CYP4F22	Q96PD5	PGLYRP2	1	age, age*sex, sex	3
cg22559900	PTPN1	P04004	VTN	1	Incident Type 2 Diabetes, Prevalent Type 2 Diabetes (Self-report), C-reactive protein (CRP) levels	3
cg22930808	PARP9	O75636	FCN3	1	Soluble tumor necrosis factor receptor 2, age, C-reactive protein (CRP) levels	3
cg25994622	PGLYRP2	Q96PD5	PGLYRP2	1	Sex, age, sex	3
cg26974062	TXNIP	P01780	IGHV3-7	1	Incident Type 2 Diabetes, Prevalent Type 2 Diabetes (Self-report), C-reactive protein (CRP) levels	3
cg01815645	HLA-DRB1	A0A0A0MT89, A0A0G2JRQ6	IGKJ1,	2	age, Gene expression of Affymetrix ID: 2903219 (gene symbol: HLA-DRB6)	2
cg03818307	ECM1	Q16610	ECM1	1	age, C-reactive protein (CRP) levels	2
cg04111102		P02763	ORM1	1	age, C-reactive protein (CRP) levels	2
cg04170065	PMFBP1	O14791, P01742	APOL1, IGHV1-69	2	Gene expression of Affymetrix ID: 3667858 (gene symbol: HP), C-reactive protein (CRP) levels	2
cg04456029	DTX1	O43866, P78563	CD5L, ADARB1	2	Sex, age	2
cg04503240		Q99459	CDC5L	1	Incident COPD, C-reactive protein (CRP) levels	2
cg04585778	ANKFN1	P01019	AGT	1	Incident Type 2 Diabetes, C-reactive protein (CRP) levels	2
cg04597433	DRD5	P01602	IGKV1-5	1	age, Incident COPD	2
cg04837494	GC	D6RF35	GC	1	age, C-reactive protein (CRP) levels	2
cg04928670		P01602	IGKV1-5	1	Age, age	2
cg05315334	MCF2L	P05160	F13B	1	Sex, age	2
cg05545351	PSORS1C1	A0A0G2JMB2	IGHA2	1	age, Gene expression of Affymetrix ID: 2948887 (gene symbol: Not mapped)	2
cg05710777	LOC101927438	P18428	LBP	1	Incident Type 2 Diabetes, C-reactive protein (CRP) levels	2
cg06750524	APOE	P02649	APOE	1	APOE e2 vs e4, age	2
cg07011110	BTN1A1	C9JB55, P02787	TF	2	age, Gene expression of Affymetrix ID: 2946383 (gene symbol: HIST2H4B)	2
cg07212401		P04004	VTN	1	Incident Type 2 Diabetes, C-reactive protein (CRP) levels	2
cg07637989		P04003	C4BPA	1	Prevalent Type 2 Diabetes (Self-report), C-reactive protein (CRP) levels	2
cg08122652	PARP9	P01703, P04430	IGLV1-40, IGKV1-16	2	Soluble tumor necrosis factor receptor 2, age	2
cg08188015	HLA-DRB5	P00747	PLG	1	age, Gene expression of Affymetrix ID: 2903219 (gene symbol: HLA-DRB6)	2
cg08946781		A0A0J9YX35	IGHV3-64D	1	Smoking, Incident COPD	2
cg09584711	HPR	O14791, P01742, P05546	APOL1, IGHV1-69, SERPIND1	3	age, Gene expression of Affymetrix ID: 3667858 (gene symbol: HP)	2
cg10772086	TF	P02787	TF	1	age, sex	2
cg11344164		P15169, P22792	CPN1, CPN2	2	age, Gene expression of Affymetrix ID: 3303339 (gene symbol: CWF19L1)	2
cg12020464	ABO	P04275	VWF	1	Coagulation factor VIII, age	2
cg12378834	C5orf66	P02775	PPBP	1	Incident COPD, C-reactive protein (CRP) levels	2
cg12417457		P00747	PLG	1	Cancer treatment: chest-RT, C-reactive protein (CRP) levels	2
cg12986700	NPFFR2	D6RF35	GC	1	Sex, age	2
cg13108341	DNAH9	P01023, P18428, P20742	A2M, LBP, PZP	3	FVC, Cancer treatment: Antimetabolites and asparaginase enzymes	2
cg13159693	CD38	O14791	APOL1	1	Incident COPD, Prevalent Chronic Pain (Self-report)	2
cg13373048		P02748, P02750, P02763, P18428	C9, LRG1, ORM1, LBP	4	Incident Type 2 Diabetes, C-reactive protein (CRP) levels	2
cg13375295		P02649, P04114	APOE, APOB	2	APOE e2 vs e4, age	2
cg13651690		O43866	CD5L	1	age, C-reactive protein (CRP) levels	2
cg13908232		P04196	HRG	1	age, sex	2
cg14147832		A0A0G2JMB2	IGHA2	1	age, C-reactive protein (CRP) levels	2
cg14216476		P02748	C9	1	Prevalent Type 2 Diabetes (Self-report), C-reactive protein (CRP) levels	2
cg15713169	C20orf194	O75882	ATRN	1	Prevalent Type 2 Diabetes (Self-report), C-reactive protein (CRP) levels	2
cg16471933	APOE	P04114	APOB	1	APOE e2 vs e4, age	2
cg16642299	MIR200C	P02747	C1QC	1	Incident COPD, C-reactive protein (CRP) levels	2
cg21160290	ABO	P04275	VWF	1	Coagulation factor VIII, age	2
cg21323720		A0A0G2JMB2	IGHA2	1	Age, age	2
cg21362811	LMAN2	P01031	C5	1	Incident COPD, C-reactive protein (CRP) levels	2
cg21545535		P00748	F12	1	BMI, age	2
cg22706402		P01023	A2M	1	Incident COPD, C-reactive protein (CRP) levels	2
cg23597162	JAZF1	P02751	FN1	1	age, sex	2
cg24267699	ABO	P04275	VWF	1	Coagulation factor VIII, age	2
cg26416615	ARID5B	P01742, P02647, P02748, P02750, P04196, P18428	IGHV1-69, APOA1, C9, LRG1, HRG, LBP	6	Prevalent Type 2 Diabetes (Self-report), C-reactive protein (CRP) levels	2
cg00100948	HRG	P04196	HRG	1	age	1
cg00693599	FBXW5	P07357, P07360	C8A, C8G	2	age	1
cg00852675	LOC728743	P01709	IGLV2-8	1	age	1
cg00908766	CELSR2	P04114	APOB	1	age	1
cg00935504	HAGH	P35858	IGFALS	1	age	1
cg01767544		A0A0G2JMB2	IGHA2	1	age	1
cg01842774		A0A0A0MS15, A0A0C4DH35, A0A0C4DH38, P01743	IGHV3-49, IGHV3-35, IGHV5-51, IGHV1-46	4	age	1
cg02477834	ODF3L2	P01024	C3	1	age	1
cg02590484	MED24	P14151	SELL	1	C-reactive protein (CRP) levels	1
cg03228449	FN1	P02751	FN1	1	age	1
cg03442606	CCDC46	P02749	APOH	1	age	1
cg03513893	EIF4G1	P00450	CP	1	age	1
cg03805757	PKD1L3	P01742	IGHV1-69	1	age	1
cg03882382	LRG1	P02750	LRG1	1	Incident COPD	1
cg04165759	RPRD2	Q16610	ECM1	1	age	1
cg04176813		P02748, P18428	C9, LBP	2	C-reactive protein (CRP) levels	1
cg04179148	SERPINA1	P00734, P01009, P01019, P02743, P05546	F2, SERPINA1, AGT, APCS, SERPIND1	5	age	1
cg04187039		P01700	IGLV1-47	1	age	1
cg04384208	FCGR3A	A0A0C4DH34, P01619	IGHV4-28, IGKV3-20	2	age	1
cg04510490	AKNA	P00742, P02763	F10, ORM1	2	C-reactive protein (CRP) levels	1
cg04560810	TMEM173	P10643	C7	1	age	1
cg04812164		P01344	IGF2	1	age	1
cg05110738		A0A0B4J1V0, P01766	IGHV3-15, IGHV3-13	2	C-reactive protein (CRP) levels	1
cg05342682	PON1	P27169	PON1	1	age	1
cg05516821	FETUB	P04196	HRG	1	age	1
cg05543626		A0A0C4DH34	IGHV4-28	1	C-reactive protein (CRP) levels	1
cg05651496		P01042	KNG1	1	Incident COPD	1
cg05701548	CCNY	P51884	LUM	1	age	1
cg05991442	RECQL5	A0A087WSY6	IGKV3D-15	1	age	1
cg06072257		A0A075B6H7, A0A075B6I0, A0A075B7B8, A0A0B4J1U7, A0A0B4J1V0, A0A0C4DH36, A0A0G2JMB2, O75636, P01019, P01619, P01780, P01834, P02763, P02787, P04003, P04004, P06312, P07357, P07360, P08603, P20851, Q99459	IGKV3-7, IGLV8-61, IGHV3OR16-12, IGHV6-1, IGHV3-15, IGHV3-38, IGHA2, FCN3, AGT, IGKV3-20, IGHV3-7, IGKC, ORM1, TF, C4BPA, VTN, IGKV4-1, C8A, C8G, CFH, C4BPB, CDC5L	22	Prevalent Breast Cancer (Self-report)	1
cg06088069	JDP2	P05543	SERPINA7	1	C-reactive protein (CRP) levels	1
cg06135068		P02750	LRG1	1	C-reactive protein (CRP) levels	1
cg06940127	SERPINF1	P36955	SERPINF1	1	age	1
cg07112091		P01709	IGLV2-8	1	age	1
cg07252680	SERPINA1	P01031, P06396	C5, GSN	2	C-reactive protein (CRP) levels	1
cg07283582	CCDC46	P02749	APOH	1	age	1
cg07832722		P01023	A2M	1	Incident COPD	1
cg07878065		P02647, P04196	APOA1, HRG	2	C-reactive protein (CRP) levels	1
cg08034980		P27169	PON1	1	C-reactive protein (CRP) levels	1
cg08121984	APOC1P1	P55056	APOC4	1	age	1
cg08130307		Q16610	ECM1	1	age	1
cg08254089	BPI	P18428	LBP	1	age	1
cg08269402	HLA-DRB1	P01714	IGLV3-19	1	Gene expression of Affymetrix ID: 2903258 (gene symbol: HLA-DQA2)	1
cg08701064	APOC4	P55056	APOC4	1	C-reactive protein (CRP) levels	1
cg09765245	RNF149	P18428	LBP	1	C-reactive protein (CRP) levels	1
cg09803092		P04114	APOB	1	C-reactive protein (CRP) levels	1
cg09847270	SQLE	P04114	APOB	1	Incident COPD	1
cg09918674	TNFAIP8L1	P02750	LRG1	1	age	1
cg09943385	SH3BP4	P02748	C9	1	C-reactive protein (CRP) levels	1
cg09996019	PCBP1-AS1	P02775	PPBP	1	C-reactive protein (CRP) levels	1
cg09997530	GC	D6RF35	GC	1	age	1
cg10146199	GLRB	P02790	HPX	1	age	1
cg10211383	PGLYRP2	Q96PD5	PGLYRP2	1	age	1
cg10342447	TMEM97	P04004, P15169, P22792	VTN, CPN1, CPN2	3	age	1
cg10692870	FN1	P02751	FN1	1	age	1
cg10762466		P02649	APOE	1	APOE e2 vs e4	1
cg10785977	CD164L2	O75636	FCN3	1	age	1
cg10811045		P01602	IGKV1-5	1	sex	1
cg10812777		A0A0C4DH34	IGHV4-28	1	C-reactive protein (CRP) levels	1
cg11262012	FUBP3	P02751	FN1	1	C-reactive protein (CRP) levels	1
cg11404906	HLA-DRB1	A0A087WSY6	IGKV3D-15	1	age	1
cg11523191	C20orf195	O43866	CD5L	1	age	1
cg11804293		P02787	TF	1	C-reactive protein (CRP) levels	1
cg12044693	BCKDHB	O43866	CD5L	1	age	1
cg12140668	DENND1B	P06396	GSN	1	age	1
cg12187255		P02748	C9	1	C-reactive protein (CRP) levels	1
cg12403973	SREBF2	P02649	APOE	1	Prevalent Type 2 Diabetes (Self-report)	1
cg12454167	KNG1	P01042, P04196	KNG1, HRG	2	age	1
cg12909619		P14151	SELL	1	C-reactive protein (CRP) levels	1
cg13251292	SERPINA6	P00734	F2	1	age	1
cg13441112		P08603	CFH	1	age	1
cg13575798	SND1	P02747, P02748, P02750	C1QC, C9, LRG1	3	Incident Type 2 Diabetes	1
cg13682187	CFHR5	P08603	CFH	1	age	1
cg13826055	DFNB31	P19652	ORM2	1	Gene expression of Affymetrix ID: 3221988 (gene symbol: DFNB31)	1
cg14192542	CCDC46	P02749	APOH	1	age	1
cg14227460	PLIN4	P02750	LRG1	1	age	1
cg14506667		A0A0C4DH34	IGHV4-28	1	age	1
cg14533298	PXDNL	P01008	SERPINC1	1	age	1
cg14592794	SARM1	P04004	VTN	1	age	1
cg14786713	PHF21B	A0A0A0MS15, A0A0C4DH34, A0A0J9YY99	IGHV3-49, IGHV4-28,	3	age	1
cg15529614		P02749	APOH	1	C-reactive protein (CRP) levels	1
cg16094954	BCL3	P02649	APOE	1	APOE e2 vs e4	1
cg16303562	MSR1	Q08380	LGALS3BP	1	age	1
cg16462006		P29622	SERPINA4	1	age	1
cg16530177	F13A1	P05160	F13B	1	age	1
cg16972240	SEMA6B	P02750	LRG1	1	age	1
cg17044311	ABCC2	P15169	CPN1	1	C-reactive protein (CRP) levels	1
cg17114584	IRF7	P04196	HRG	1	age	1
cg17124583	GATA3	P78563	ADARB1	1	age	1
cg17330251	PON1	P27169	PON1	1	age	1
cg17371203	SEMA6B	P02750	LRG1	1	C-reactive protein (CRP) levels	1
cg17928676		P02649, P55056	APOE, APOC4	2	C-reactive protein (CRP) levels	1
cg17978015		Q96PD5	PGLYRP2	1	C-reactive protein (CRP) levels	1
cg18196506		A0A0A0MS15, A0A0J9YY99	IGHV3-49,	2	sex	1
cg18403478	SMYD4	P36955	SERPINF1	1	age	1
cg18686153		A0A0C4DH35	IGHV3-35	1	age	1
cg18887142	DDX27	A0A075B7B8	IGHV3OR16-12	1	age	1
cg18979491	LBP	P18428	LBP	1	age	1
cg19091257	LOC144571	P01023	A2M	1	age	1
cg19126084	TRERF1	P01019	AGT	1	C-reactive protein (CRP) levels	1
cg19636519		P25311	AZGP1	1	age	1
cg20424833	F12	P00748	F12	1	age	1
cg20728490	DNTT	A0A0A0MT89, Q99459	IGKJ1, CDC5L	2	age	1
cg20908276		A0A0G2JMB2	IGHA2	1	age	1
cg20914370	TAX1BP1	P04003	C4BPA	1	age	1
cg20959703	JAK3	P02748, P29622	C9, SERPINA4	2	C-reactive protein (CRP) levels	1
cg21075986		P01766	IGHV3-13	1	age	1
cg21206949	IFI27L2	P01009	SERPINA1	1	age	1
cg21314106	FN1	P02751	FN1	1	age	1
cg21510841	AHSG	P02765	AHSG	1	age	1
cg21526209		A0A0B4J1V0, P01766	IGHV3-15, IGHV3-13	2	age	1
cg21846903	VTN	P22792	CPN2	1	age	1
cg23302214	EGFL7	A0A075B6H7, A0A075B7B8, A0A087WSY6, A0A0C4DH25, A0A0C4DH34, A0A0C4DH35, A0A0G2JMB2, P01834, P02790, P78563, Q99459	IGKV3-7, IGHV3OR16-12, IGKV3D-15, IGKV3D-20, IGHV4-28, IGHV3-35, IGHA2, IGKC, HPX, ADARB1, CDC5L	11	Incident COPD	1
cg23750338	SLC45A4	P01780	IGHV3-7	1	age	1
cg23815491	HP	O14791, P01742	APOL1, IGHV1-69	2	age	1
cg23902114		A0A0C4DH34	IGHV4-28	1	age	1
cg24499891	FAM65B	P18428	LBP	1	C-reactive protein (CRP) levels	1
cg24698924		A0A0A0MS15, A0A0C4DH35	IGHV3-49, IGHV3-35	2	C-reactive protein (CRP) levels	1
cg24746738		A0A0J9YY99		1	age	1
cg25030802		A0A0G2JMB2	IGHA2	1	age	1
cg25345365	ZBTB16	P01619, P25311, Q99459	IGKV3-20, AZGP1, CDC5L	3	C-reactive protein (CRP) levels	1
cg25780496	LINS	P00450, P02750, P02751	CP, LRG1, FN1	3	C-reactive protein (CRP) levels	1
cg26277237	KANK1	P08603	CFH	1	Prevalent Chronic Kidney Disease (Estimated)	1
cg26561082	DIP2C	P19827	ITIH1	1	age	1
cg27135645		A0A0B4J1V0, P01766	IGHV3-15, IGHV3-13	2	age	1
cg27307529		P01031	C5	1	C-reactive protein (CRP) levels	1
cg00479501		P02775	PPBP	1	NA	NA
cg00492362	MRPS5	A0A087WSY6, P01602	IGKV3D-15, IGKV1-5	2	NA	NA
cg00659015	ORM1	P02763, P19652	ORM1, ORM2	2	NA	NA
cg00837264		A0A0A0MS15, A0A0J9YY99	IGHV3-49,	2	NA	NA
cg00910279	TET2	P01023	A2M	1	NA	NA
cg00944626	DFNB31	P02763, P19652	ORM1, ORM2	2	NA	NA
cg00969271	ORM2	P19652	ORM2	1	NA	NA
cg01017241		A0A0B4J1V0	IGHV3-15	1	NA	NA
cg01128504	IGFBP3	P01344	IGF2	1	NA	NA
cg01169458	PKD1L3	O14791, P01742	APOL1, IGHV1-69	2	NA	NA
cg01181898	C4BPA	P04003	C4BPA	1	NA	NA
cg01204684	FALEC	Q16610	ECM1	1	NA	NA
cg01256349	CPN1	P15169, P22792	CPN1, CPN2	2	NA	NA
cg01284527	VPREB1	P01701	IGLV1-51	1	NA	NA
cg01429649	RCL1	P02775	PPBP	1	NA	NA
cg01448562		P02787	TF	1	NA	NA
cg01720774	TTI1	P18428	LBP	1	NA	NA
cg01825951	LRRC16A	P02787	TF	1	NA	NA
cg01921825		A0A0C4DH34	IGHV4-28	1	NA	NA
cg01948527	WDR81	P02750	LRG1	1	NA	NA
cg02455446	SERPINA2	P01009	SERPINA1	1	NA	NA
cg02806280	TMCO6	P08571	CD14	1	NA	NA
cg02815835		P02787	TF	1	NA	NA
cg02824710	MXD3	P00748	F12	1	NA	NA
cg02865302	ZSCAN22	P04217	A1BG	1	NA	NA
cg03056838	BMS1P20	P01701	IGLV1-51	1	NA	NA
cg03133256	SPECC1L-ADORA2A	P08185	SERPINA6	1	NA	NA
cg03196329		P06727	APOA4	1	NA	NA
cg03259205		A0A0A0MS15, A0A0J9YY99	IGHV3-49,	2	NA	NA
cg03321192	ORM2	P02763, P19652	ORM1, ORM2	2	NA	NA
cg03327018	COL27A1	P19652	ORM2	1	NA	NA
cg03352185		P27169	PON1	1	NA	NA
cg03386675	ADAR	O75882	ATRN	1	NA	NA
cg03400349		P01344	IGF2	1	NA	NA
cg03444659	SERPINA2	P01009	SERPINA1	1	NA	NA
cg03545101	COL25A1	P01700	IGLV1-47	1	NA	NA
cg03697227		A0A0A0MS15, A0A0C4DH29, A0A0J9YX35, P01780	IGHV3-49, IGHV1-3, IGHV3-64D, IGHV3-7	4	NA	NA
cg03722970		P10643	C7	1	NA	NA
cg03964851	MIR1974	P02775	PPBP	1	NA	NA
cg03985140		P02747	C1QC	1	NA	NA
cg04041831	ZBTB38	P01023	A2M	1	NA	NA
cg04345744	KCNT2	P01024, P05160	C3, F13B	2	NA	NA
cg04471980	ZNF331	P01714	IGLV3-19	1	NA	NA
cg04486885	SLC34A1	P00748	F12	1	NA	NA
cg04576818	ASIC2	P01834	IGKC	1	NA	NA
cg04658946	REEP3	P01024, P04004	C3, VTN	2	NA	NA
cg04702007	HPR	O14791, P01742, P05546	APOL1, IGHV1-69, SERPIND1	3	NA	NA
cg04771084	CYP21A2	P04003	C4BPA	1	NA	NA
cg04955351	SERPINF1	P36955	SERPINF1	1	NA	NA
cg05134567	APOC4-APOC2	P02649	APOE	1	NA	NA
cg05179723	ATRN	O75882	ATRN	1	NA	NA
cg05184072	CPN1	P15169, P22792	CPN1, CPN2	2	NA	NA
cg05186455	SERPINA4	P29622	SERPINA4	1	NA	NA
cg05393284		P02748	C9	1	NA	NA
cg05432604		O75882	ATRN	1	NA	NA
cg05433222	PON1	P27169	PON1	1	NA	NA
cg05495628	PON1	P27169	PON1	1	NA	NA
cg05714960	RUNX3	A0A0G2JMB2	IGHA2	1	NA	NA
cg05762256		P00747	PLG	1	NA	NA
cg05779660	AHCYL2	A0A0C4DH35	IGHV3-35	1	NA	NA
cg05848656	CREB3L1	P00734	F2	1	NA	NA
cg05941319		P07360	C8G	1	NA	NA
cg06049468		A0A0A0MS15	IGHV3-49	1	NA	NA
cg06058015	SERPINA6	P01009	SERPINA1	1	NA	NA
cg06350097	FCGR2A	A0A0C4DH38, P01834	IGHV5-51, IGKC	2	NA	NA
cg06695683	PON2	P27169	PON1	1	NA	NA
cg06867875	KIR3DL3	A0A0J9YX35	IGHV3-64D	1	NA	NA
cg06992688	OTUB2	P01009	SERPINA1	1	NA	NA
cg07001450	SELL	P14151	SELL	1	NA	NA
cg07023759		O43866	CD5L	1	NA	NA
cg07053727	BPI	P18428	LBP	1	NA	NA
cg07060962		A0A0J9YY99		1	NA	NA
cg07292755		P02787	TF	1	NA	NA
cg07816122		P01602, P06310, P06312	IGKV1-5, IGKV2-30, IGKV4-1	3	NA	NA
cg07856168	DNMBP	P15169	CPN1	1	NA	NA
cg07857113	C8A	P07360	C8G	1	NA	NA
cg07967246	CRB1	P05160, Q9BXR6	F13B, CFHR5	2	NA	NA
cg08203715	ST3GAL4	Q9Y5Y7	LYVE1	1	NA	NA
cg08265274	HLA-DRB5	P06312	IGKV4-1	1	NA	NA
cg08363783		A0A075B6I0	IGLV8-61	1	NA	NA
cg08764227	SERPINA5	P29622	SERPINA4	1	NA	NA
cg08803769		P02751	FN1	1	NA	NA
cg08950435	SEMA6B	P02750	LRG1	1	NA	NA
cg08987678		P01701	IGLV1-51	1	NA	NA
cg09100244		A0A075B7B8, A0A0B4J1U7, A0A0B4J1V0, A0A0C4DH25, A0A0C4DH35, A0A0C4DH36, A0A0C4DH38, A0A0G2JMB2, A0A0J9YX35, P01602, P01780, P01834, P06310	IGHV3OR16-12, IGHV6-1, IGHV3-15, IGKV3D-20, IGHV3-35, IGHV3-38, IGHV5-51, IGHA2, IGHV3-64D, IGKV1-5, IGHV3-7, IGKC, IGKV2-30	13	NA	NA
cg09272074	ASPM	P08603	CFH	1	NA	NA
cg09419027	KIF12	P02763	ORM1	1	NA	NA
cg09600947		P01714	IGLV3-19	1	NA	NA
cg09660151		P04003	C4BPA	1	NA	NA
cg09806188	BMS1P20	P01701	IGLV1-51	1	NA	NA
cg09834582		P01701	IGLV1-51	1	NA	NA
cg10160332		A0A0A0MS15, A0A0C4DH34	IGHV3-49, IGHV4-28	2	NA	NA
cg10239010		P01714	IGLV3-19	1	NA	NA
cg10376026	RPIA	Q99459	CDC5L	1	NA	NA
cg10451809	APOH	P02749	APOH	1	NA	NA
cg10470041		P04196	HRG	1	NA	NA
cg10816993	IL1RN	P02748	C9	1	NA	NA
cg11080206	PHF20L1	P04196	HRG	1	NA	NA
cg11230822	C8A	P07357, P07360	C8A, C8G	2	NA	NA
cg11294950		A0A075B6H7, A0A0C4DH25, P01834	IGKV3-7, IGKV3D-20, IGKC	3	NA	NA
cg11377695	ASB4	P27169	PON1	1	NA	NA
cg11383809	SERPINA2	P01009	SERPINA1	1	NA	NA
cg11734926		P00748	F12	1	NA	NA
cg11766834		P06310	IGKV2-30	1	NA	NA
cg11897052	SIGLEC1	Q08380	LGALS3BP	1	NA	NA
cg12051559	PLIN5	P02750	LRG1	1	NA	NA
cg12142445	ZNF813	P78563	ADARB1	1	NA	NA
cg12177758		P02649	APOE	1	NA	NA
cg12218308		A0A075B6I1	IGLV4-60	1	NA	NA
cg12352984	POFUT2	A0A075B7B8	IGHV3OR16-12	1	NA	NA
cg12469306	AGT	P01019	AGT	1	NA	NA
cg12644034	FAM129C	O43866	CD5L	1	NA	NA
cg12766106	TRAF2	P07360	C8G	1	NA	NA
cg12769200		A0A0A0MS15, A0A0J9YY99	IGHV3-49,	2	NA	NA
cg13122356	F5	P14151	SELL	1	NA	NA
cg13126979	MRPS34	P35858	IGFALS	1	NA	NA
cg13218994	TXNDC5	P01023	A2M	1	NA	NA
cg13276615		A0A075B6I0	IGLV8-61	1	NA	NA
cg13364650	C5	P01031	C5	1	NA	NA
cg13452062	IFI44L	A0A0J9YX35	IGHV3-64D	1	NA	NA
cg13510360	TRAF2	P07357, P07360	C8A, C8G	2	NA	NA
cg13521328		P01009	SERPINA1	1	NA	NA
cg13604047		P01705, P01709	IGLV2-23, IGLV2-8	2	NA	NA
cg13826658	HRG	P04196	HRG	1	NA	NA
cg13834398		A0A0A0MS15	IGHV3-49	1	NA	NA
cg13874643		P01602, P06310	IGKV1-5, IGKV2-30	2	NA	NA
cg14090114		D6RF35	GC	1	NA	NA
cg14174378		P01619	IGKV3-20	1	NA	NA
cg14220830	ZNF514	P01834	IGKC	1	NA	NA
cg14264914		P02765	AHSG	1	NA	NA
cg14297313	EPG5	P01834	IGKC	1	NA	NA
cg14532224	BMS1P20	P01701	IGLV1-51	1	NA	NA
cg14567595	SERPINA1	P01009	SERPINA1	1	NA	NA
cg14705220		A0A0C4DH36	IGHV3-38	1	NA	NA
cg14780899		A0A0J9YY99		1	NA	NA
cg14975786		P02747	C1QC	1	NA	NA
cg15098367		P01714	IGLV3-19	1	NA	NA
cg15451504		P02747	C1QC	1	NA	NA
cg15487187		A0A075B6I0	IGLV8-61	1	NA	NA
cg15544721	PPP1R9A	P27169	PON1	1	NA	NA
cg15560790	CMIP	P06312	IGKV4-1	1	NA	NA
cg15756156		A0A075B6H9, A0A075B6I0, A0M8Q6	IGLV4-69, IGLV8-61, IGLC7	3	NA	NA
cg15958572	COL27A1	P19652	ORM2	1	NA	NA
cg15982513		A0A0C4DH29, A0A0C4DH34	IGHV1-3, IGHV4-28	2	NA	NA
cg16110645	SERPINA1	P01009	SERPINA1	1	NA	NA
cg16133486		A0A0G2JRQ6		1	NA	NA
cg16414030		C9JB55	TF	1	NA	NA
cg16491062		P02751	FN1	1	NA	NA
cg16544388		A0A075B6I1	IGLV4-60	1	NA	NA
cg16658931	SHANK1	P07360	C8G	1	NA	NA
cg16677162		A0A075B6I0	IGLV8-61	1	NA	NA
cg17078914		P02750	LRG1	1	NA	NA
cg17236143	FHAD1	Q96PD5	PGLYRP2	1	NA	NA
cg17412173		P01705	IGLV2-23	1	NA	NA
cg17429887		D6RF35	GC	1	NA	NA
cg17532672		P02751	FN1	1	NA	NA
cg17638564	LCN12	P07357, P07360	C8A, C8G	2	NA	NA
cg17688768		P00734	F2	1	NA	NA
cg17811497	CPN2	P22792	CPN2	1	NA	NA
cg17855743		A0A0A0MS15, A0A0J9YY99, P01743, P01780	IGHV3-49, , IGHV1-46, IGHV3-7	4	NA	NA
cg17953869	TESK2	O43866	CD5L	1	NA	NA
cg17978049	SERPINA2	P01009	SERPINA1	1	NA	NA
cg18049445		A0A075B6H9, A0A075B6I0, A0M8Q6, P01700	IGLV4-69, IGLV8-61, IGLC7, IGLV1-47	4	NA	NA
cg18385770	CRB1	P08603	CFH	1	NA	NA
cg18451173		P15169	CPN1	1	NA	NA
cg18555295	TRDMT1	P01701	IGLV1-51	1	NA	NA
cg18561199	SERPINA4	P29622	SERPINA4	1	NA	NA
cg18705864	SERPING1	O75636, P02747	FCN3, C1QC	2	NA	NA
cg18804719	LIG4	O43866	CD5L	1	NA	NA
cg19026207	TMEM97	P22792	CPN2	1	NA	NA
cg19481727	MIR7641-2	A0A0A0MS14, A0A0A0MS15, A0A0C4DH34, A0A0J9YY99, P01743	IGHV1-45, IGHV3-49, IGHV4-28, , IGHV1-46	5	NA	NA
cg19511435	IFI27L2	P01009	SERPINA1	1	NA	NA
cg19699106	COG2	P01019	AGT	1	NA	NA
cg19837528	SERPINA6	P02760	AMBP	1	NA	NA
cg20174102		P01705	IGLV2-23	1	NA	NA
cg20304048		P01705, P01709	IGLV2-23, IGLV2-8	2	NA	NA
cg20489425		P10643	C7	1	NA	NA
cg20597747		P00734, P02760, P05546	F2, AMBP, SERPIND1	3	NA	NA
cg20935760		P01602	IGKV1-5	1	NA	NA
cg21230266	GSDMA	P02748, P02750	C9, LRG1	2	NA	NA
cg21300044	SERPINA2	P01009	SERPINA1	1	NA	NA
cg21544410	C7	P10643	C7	1	NA	NA
cg21695686	BPI	P18428	LBP	1	NA	NA
cg21832427		P15169, P22792	CPN1, CPN2	2	NA	NA
cg21885778		P29622	SERPINA4	1	NA	NA
cg21959606	CHST13	P02760	AMBP	1	NA	NA
cg22096122		A0M8Q6	IGLC7	1	NA	NA
cg22329875		O75636	FCN3	1	NA	NA
cg22553361		A0A0A0MS15	IGHV3-49	1	NA	NA
cg22588682		P02763, P19652	ORM1, ORM2	2	NA	NA
cg22692401		P02647	APOA1	1	NA	NA
cg22727758		P01042	KNG1	1	NA	NA
cg23086479	SERPINA2	P01009	SERPINA1	1	NA	NA
cg23176889	GRK6	P00748	F12	1	NA	NA
cg23356831	TMEM121	A0A0G2JMB2	IGHA2	1	NA	NA
cg23428922		A0A075B6I0	IGLV8-61	1	NA	NA
cg23484980		A0A075B6J9, P01714	IGLV2-18, IGLV3-19	2	NA	NA
cg23514537	F12	P00748	F12	1	NA	NA
cg23530333		A0A075B6H7, A0A075B6H9, A0A075B6I0, A0A075B6J9, A0A087WSY6, A0A0C4DH25, A0A0G2JRQ6, A0M8Q6, P01619, P01700, P01701, P01703, P01705, P01706, P01709, P01714, P01834, P04211, P04430, Q99459	IGKV3-7, IGLV4-69, IGLV8-61, IGLV2-18, IGKV3D-15, IGKV3D-20, , IGLC7, IGKV3-20, IGLV1-47, IGLV1-51, IGLV1-40, IGLV2-23, IGLV2-11, IGLV2-8, IGLV3-19, IGKC, IGLV7-43, IGKV1-16, CDC5L	20	NA	NA
cg23919556	SEBOX	P22792	CPN2	1	NA	NA
cg24155022	BAHD1	O43866	CD5L	1	NA	NA
cg24291974	PLIN5	P02750	LRG1	1	NA	NA
cg24603882		P06312	IGKV4-1	1	NA	NA
cg24772525	TLK1	A0A0C4DH25	IGKV3D-20	1	NA	NA
cg24782162	DNMBP	P15169	CPN1	1	NA	NA
cg24817351	APOC4	P55056	APOC4	1	NA	NA
cg24899749		P01602	IGKV1-5	1	NA	NA
cg25008500		A0A0J9YX35	IGHV3-64D	1	NA	NA
cg25162301	AHSG	P02765	AHSG	1	NA	NA
cg25222599	HPR	O14791	APOL1	1	NA	NA
cg25300895		D6RF35	GC	1	NA	NA
cg25462573		A0A0J9YY99		1	NA	NA
cg25551571		A0A075B6I0	IGLV8-61	1	NA	NA
cg25561430		A0A075B6H9, A0M8Q6, P01701	IGLV4-69, IGLC7, IGLV1-51	3	NA	NA
cg25570190		P01700, P01706, P01709, P01714	IGLV1-47, IGLV2-11, IGLV2-8, IGLV3-19	4	NA	NA
cg25738486		A0A0C4DH34	IGHV4-28	1	NA	NA
cg25751474		A0A0B4J1U7, A0A0C4DH34, A0A0C4DH38, A0A0J9YX35, A0A0J9YY99, P01762, P01766, P01780	IGHV6-1, IGHV4-28, IGHV5-51, IGHV3-64D, , IGHV3-11, IGHV3-13, IGHV3-7	8	NA	NA
cg26072075	NCOA7	P01008	SERPINC1	1	NA	NA
cg26355607		A0A0C4DH29, A0A0C4DH34	IGHV1-3, IGHV4-28	2	NA	NA
cg26514552	C4BPA	P04003	C4BPA	1	NA	NA
cg26606886	LOC100507391	P18428	LBP	1	NA	NA
cg26705227		A0A0A0MS15, A0A0J9YY99	IGHV3-49,	2	NA	NA
cg26784165		A0A075B6I1	IGLV4-60	1	NA	NA
cg26975271	WWP2	P04196	HRG	1	NA	NA
cg27349114	F5	P14151	SELL	1	NA	NA
cg27521206	UBR5	A0A0C4DH36	IGHV3-38	1	NA	NA

## Sheet: Table S9
Table S9: Number of CpGs with non-zero weights included in each protein EpiScore
Cpgs refers to the number of CpGs with non-zero weights for that EpiScore, No. EPIC v2 Loci refers to the number of those CpGs which are also loci on the EPICv2 array and Proportion EPICv2 refers to the proportion of non-zero CpGs which are also on the EPICv2 array for each protein
protein	cpgs	No. EPIC v2 Loci	Proportion EPICv2
A0A0A0MS15	343698	313110	0.911003
A0A0C4DH38	464056	422763	0.911017
P69905	386396	352035	0.911073
P19827	311061	283401	0.911079
P04430	429972	391779	0.911173
P80108	191937	174892	0.911195
A0A075B6I1	451932	411805	0.91121
P02743	434442	395892	0.911265
P43251	276355	251836	0.911277
P00734	290722	264934	0.911297
P01743	449928	410033	0.91133
A0A075B6H7	508092	463046	0.911343
P02749	493230	449503	0.911346
P00740	376305	342946	0.911351
A0A075B6H9	511289	465967	0.911357
A0A087WSY6	466223	424896	0.911358
Q14520	339392	309313	0.911374
O14791	300650	274005	0.911375
P06727	499276	455030	0.91138
P01703	405100	369201	0.911382
A0A075B6J9	446576	407003	0.911386
P13671	404560	368711	0.911388
P02042	299542	272999	0.911388
P20851	508252	463218	0.911394
P06312	459927	419176	0.911397
P00742	480418	437861	0.911417
A0A0B4J1V0	507053	462140	0.911423
P08603	487617	444428	0.911428
A0A0A0MS14	473364	431442	0.911438
Q9BXR6	327209	298236	0.911454
A0A0G2JRQ6	532519	485367	0.911455
P20742	496451	452503	0.911476
A0A0C4DH25	524030	477641	0.911476
A0A0B4J1V2	455074	414798	0.911496
P01742	401363	365841	0.911497
Q9Y5Y7	306603	279468	0.911498
P25311	328863	299760	0.911504
P05546	383975	349996	0.911507
P01705	424022	386501	0.911512
P04217	521760	475592	0.911515
A0A0A0MT89	366112	333719	0.911522
P01766	386988	352749	0.911524
Q08380	433706	395335	0.911528
P01023	483863	441065	0.911549
P08185	445992	406544	0.91155
A0A0C4DH35	505816	461078	0.911553
P01706	503883	459329	0.911579
P01718	497498	453511	0.911584
P01042	467190	425883	0.911584
O43866	503964	459417	0.911607
P78563	512766	467441	0.911607
P02671	318449	290303	0.911615
P04196	473961	432077	0.91163
P01344	475342	433339	0.911636
P02649	450836	411000	0.91164
P02747	390248	355766	0.911641
P07360	408515	372419	0.911641
Q13790	383299	349435	0.911651
P06310	459877	419250	0.911657
P02765	196342	178999	0.911669
D6RF35	387301	353091	0.911671
P04275	432336	394149	0.911673
P07996	295110	269048	0.911687
A0A0C4DH29	423293	385911	0.911688
Q99459	517666	471952	0.911692
P01700	514533	469098	0.911697
P06396	483075	440418	0.911697
P07357	361902	329946	0.9117
Q15848	493400	449834	0.911702
P68871	328331	299341	0.911705
P08571	426049	388431	0.911705
P05543	218733	199424	0.911723
O95445	528007	481401	0.911732
P36955	501229	456990	0.911739
A0A0G2JMB2	492183	448743	0.91174
P04114	441242	402300	0.911745
P10643	528508	481865	0.911746
P04004	421508	384314	0.91176
P01701	462985	422132	0.911762
A0A075B6I0	420974	383830	0.911767
P01024	511045	465956	0.911771
C9JB55	251249	229082	0.911773
P19652	354142	322900	0.911781
P05160	363052	331025	0.911784
P01762	329721	300635	0.911786
A0A0B4J1U7	496457	452666	0.911793
O75882	426309	388713	0.91181
P15169	418955	382010	0.911816
A0A0C4DH34	426118	388547	0.91183
P02787	490499	447254	0.911835
P55056	372593	339745	0.911839
P01602	454208	414169	0.911849
P00747	513415	468158	0.911851
P04003	453107	413169	0.911857
A0A0C4DH36	447472	408037	0.911872
P01780	421484	384343	0.91188
P01709	472761	431105	0.911888
P14151	483526	440924	0.911893
A0M8Q6	386732	352660	0.911898
P01031	382618	348916	0.911917
P00748	356934	325496	0.911922
P02790	522035	476062	0.911935
A0A0J9YY99	175542	160085	0.911947
P18428	411041	374848	0.911948
Q96PD5	282071	257243	0.91198
P04211	290922	265319	0.911994
P04180	486706	443879	0.912006
P02760	366138	333924	0.912017
P43652	390451	356099	0.91202
P35858	394682	359969	0.912048
P01619	475004	433244	0.912085
P02775	528079	481657	0.912093
P01714	463407	422675	0.912103
P01019	335966	306436	0.912104
P29622	493336	449979	0.912115
P02763	478552	436499	0.912124
P00450	262955	239851	0.912137
P51884	540021	492575	0.91214
A0A0J9YX35	472639	431119	0.912153
P01834	500443	456492	0.912176
P01008	487099	444325	0.912186
P01009	191725	174891	0.912197
P02647	468088	426999	0.912219
A0A075B7B8	503629	459423	0.912225
P27169	401669	366421	0.912246
P22792	277100	252789	0.912266
P23142	240248	219172	0.912274
Q16610	162297	148060	0.912278
B1AHL2	340266	310427	0.912307
O75636	482752	440445	0.912363
P02748	419228	382507	0.912408
P02750	368157	336087	0.91289
P02751	246612	225147	0.91296
Total	55313503	50430103

[truncated: 16 more sheets: Table S10, Table S11, Table S12, Table S13, Table S14 , Table S15, Table S16, Table S17, Table S18, Table S19, Table S20, Table S21, Table S22, Table S23, Table S24, Table S25]
